# Supplementary material for: Contribution of North Atlantic temperature variability to El Niño cyclicity as revealed by spectral causality estimates
Source: Sci Rep. 2026 Apr 20;16:18231. doi: 10.1038/s41598-026-48274-z (PMC13261045; doi:10.1038/s41598-026-48274-z)
Supplement: Supplementary file 1 — Supplementary Information 1. [file 41598_2026_48274_MOESM1_ESM.zip]

Archive with 8 entries (7 files):
- 41598_2026_48274_MOESM1_ESM/
- 41598_2026_48274_MOESM1_ESM/amon_us_long_data_1870_2023.txt
- 41598_2026_48274_MOESM1_ESM/nino34_long_data_1870_2024.txt
- 41598_2026_48274_MOESM1_ESM/nino3_long_data_1870_2024.txt
- 41598_2026_48274_MOESM1_ESM/nino4_long_data_1870_2024.txt
- 41598_2026_48274_MOESM1_ESM/SpectralCausality.F90
- 41598_2026_48274_MOESM1_ESM/Subprograms.f90
- 41598_2026_48274_MOESM1_ESM/SupplInf_SciRep_revision2.pdf
