# Supplementary material for: Contribution of North Atlantic temperature variability to El Niño cyclicity as revealed by spectral causality estimates
Source: Sci Rep. 2026 Apr 20;16:18231. doi: 10.1038/s41598-026-48274-z (PMC13261045; doi:10.1038/s41598-026-48274-z)
Supplement: Supplementary file 1 — Supplementary Information 1. [file 41598_2026_48274_MOESM1_ESM.zip › 41598_2026_48274_MOESM1_ESM/amon_us_long_data_1870_2023.txt]

 1870   -0.145    0.022   -0.029   -0.155   -0.016    0.001   -0.027    0.113    0.163    0.170    0.186    0.121
 1871   -0.123   -0.106    0.142    0.192    0.155    0.144    0.185    0.070   -0.075   -0.135    0.008    0.099
 1872   -0.057   -0.042   -0.073   -0.062    0.188    0.229    0.297    0.396    0.428    0.059   -0.022   -0.040
 1873    0.065    0.016    0.053    0.057   -0.038   -0.028    0.096    0.056    0.157    0.093    0.072    0.151
 1874    0.062   -0.102   -0.108   -0.079    0.026    0.174    0.111   -0.002    0.191   -0.029   -0.047   -0.279
 1875   -0.155    0.077    0.047    0.029    0.175    0.181    0.014    0.101    0.149    0.082   -0.048   -0.066
 1876   -0.195   -0.065   -0.080   -0.060   -0.061    0.006    0.126    0.185    0.159   -0.044   -0.071   -0.006
 1877    0.018    0.168    0.252    0.157    0.267    0.336    0.312    0.376    0.275    0.245    0.313    0.332
 1878    0.254    0.347    0.357    0.656    0.537    0.639    0.433    0.599    0.560    0.331    0.385    0.483
 1879    0.335    0.391    0.032    0.049    0.257    0.188    0.096    0.028   -0.011    0.073    0.080    0.130
 1880    0.088    0.016    0.101   -0.026   -0.128   -0.000    0.130    0.114    0.266    0.242    0.159   -0.073
 1881    0.181    0.135    0.202    0.233    0.126    0.132    0.020    0.057   -0.011   -0.057   -0.293   -0.083
 1882   -0.119   -0.086   -0.021   -0.116   -0.118    0.012    0.073    0.082    0.054   -0.002    0.027    0.030
 1883   -0.034   -0.151   -0.139    0.041    0.047   -0.016   -0.030    0.032   -0.077   -0.099    0.008    0.149
 1884    0.047   -0.128   -0.095   -0.047   -0.033    0.152   -0.015    0.007   -0.135   -0.128   -0.324   -0.097
 1885   -0.049    0.062   -0.017   -0.232   -0.148   -0.113   -0.007    0.132    0.053    0.051    0.030    0.053
 1886    0.150    0.146    0.203    0.226    0.254    0.223    0.265    0.084    0.021    0.001    0.006   -0.000
 1887   -0.079   -0.066   -0.003   -0.045    0.065    0.240    0.359    0.226    0.178    0.262    0.207    0.208
 1888    0.260    0.197    0.282    0.150    0.156    0.279    0.214    0.174    0.177    0.282    0.155    0.106
 1889    0.264    0.271    0.346    0.326    0.327    0.239    0.089    0.109    0.117    0.117    0.190    0.064
 1890    0.044    0.028   -0.026   -0.141   -0.133   -0.089   -0.242   -0.287   -0.246   -0.069   -0.258   -0.235
 1891   -0.262   -0.072    0.088    0.124    0.192    0.178    0.256    0.114    0.022    0.040   -0.224    0.033
 1892    0.076    0.137    0.110    0.018   -0.115   -0.132   -0.238   -0.092   -0.200   -0.168   -0.263   -0.164
 1893   -0.089   -0.041   -0.029   -0.141   -0.121    0.139    0.192    0.176    0.065   -0.046    0.037   -0.143
 1894   -0.134   -0.152   -0.172   -0.269   -0.344   -0.310   -0.212   -0.223   -0.212   -0.322   -0.299   -0.214
 1895   -0.102   -0.070   -0.249   -0.277   -0.192   -0.093   -0.059   -0.081    0.088    0.086   -0.095   -0.036
 1896   -0.053    0.046   -0.026    0.061    0.270    0.202    0.114    0.093    0.327    0.171    0.058    0.067
 1897    0.091    0.143    0.315    0.258    0.173    0.110    0.108    0.029    0.058    0.086   -0.003   -0.002
 1898   -0.005    0.068    0.118    0.071    0.100    0.220    0.227    0.149    0.115   -0.018   -0.120    0.010
 1899   -0.056   -0.042    0.001    0.095    0.212    0.198    0.121    0.280    0.139    0.102    0.210    0.309
 1900    0.218    0.213    0.072    0.175    0.008    0.011    0.103    0.010    0.060    0.127    0.055    0.147
 1901    0.059    0.197    0.170    0.162    0.092    0.229    0.195    0.193    0.013   -0.097   -0.068   -0.055
 1902   -0.106   -0.022   -0.013   -0.139   -0.080   -0.242   -0.281   -0.162    0.009    0.026   -0.107   -0.076
 1903   -0.032    0.062   -0.049   -0.060   -0.135   -0.167   -0.155   -0.436   -0.447   -0.358   -0.230   -0.284
 1904   -0.344   -0.365   -0.371   -0.415   -0.390   -0.422   -0.330   -0.341   -0.471   -0.363   -0.192   -0.147
 1905   -0.218   -0.176   -0.353   -0.166   -0.056   -0.166   -0.048   -0.136   -0.350   -0.245   -0.262   -0.239
 1906   -0.066   -0.027   -0.047   -0.039   -0.154    0.013   -0.002   -0.059   -0.115   -0.136   -0.013   -0.220
 1907   -0.181   -0.344   -0.250   -0.157   -0.144   -0.250   -0.277   -0.311   -0.174   -0.216   -0.223   -0.187
 1908   -0.228   -0.229   -0.237   -0.205   -0.160   -0.060    0.028    0.011   -0.085   -0.117   -0.151   -0.118
 1909   -0.102   -0.140   -0.098   -0.146   -0.004   -0.126   -0.164   -0.080   -0.112   -0.148   -0.289   -0.231
 1910   -0.305   -0.249   -0.258   -0.308   -0.339   -0.359   -0.287   -0.257   -0.104   -0.188   -0.076   -0.240
 1911   -0.251   -0.251   -0.306   -0.318   -0.342   -0.237   -0.166   -0.064   -0.117   -0.112   -0.229   -0.171
 1912   -0.235   -0.259   -0.217   -0.167   -0.114   -0.149   -0.256   -0.394   -0.244   -0.249   -0.222   -0.234
 1913   -0.306   -0.211   -0.224   -0.440   -0.448   -0.566   -0.438   -0.434   -0.428   -0.382   -0.456   -0.327
 1914   -0.223   -0.319   -0.406   -0.384   -0.263   -0.377   -0.432   -0.371   -0.189   -0.114   -0.185   -0.228
 1915   -0.129   -0.117   -0.004    0.051    0.261    0.293    0.317    0.211    0.196    0.028   -0.007    0.010
 1916   -0.040   -0.100   -0.094   -0.119    0.019    0.028   -0.076   -0.018   -0.005   -0.076   -0.241   -0.209
 1917   -0.295   -0.351   -0.403   -0.307   -0.255   -0.153   -0.210   -0.193   -0.283   -0.342   -0.321   -0.260
 1918   -0.102   -0.176   -0.119   -0.180   -0.240   -0.421   -0.368   -0.392   -0.366   -0.259   -0.301   -0.225
 1919   -0.228   -0.060   -0.194   -0.057   -0.166   -0.224   -0.284   -0.192   -0.193   -0.144   -0.229   -0.292
 1920   -0.463   -0.405   -0.453   -0.336   -0.254   -0.283   -0.277   -0.305   -0.278   -0.269   -0.429   -0.305
 1921   -0.292   -0.275   -0.319   -0.266   -0.252   -0.249   -0.110   -0.248   -0.227   -0.056   -0.264   -0.122
 1922   -0.207   -0.244   -0.342   -0.412   -0.319   -0.333   -0.378   -0.310   -0.369   -0.288   -0.353   -0.326
 1923   -0.365   -0.462   -0.406   -0.431   -0.283   -0.316   -0.323   -0.428   -0.371   -0.266   -0.218   -0.063
 1924   -0.133   -0.201   -0.107   -0.059    0.043   -0.100   -0.128   -0.140   -0.206   -0.238   -0.318   -0.290
 1925   -0.328   -0.313   -0.241   -0.182   -0.080   -0.192   -0.147   -0.135   -0.123   -0.090   -0.175    0.043
 1926    0.031    0.104    0.043    0.105    0.122    0.065    0.137    0.048    0.038    0.173    0.023    0.085
 1927    0.076    0.072    0.036    0.064    0.188    0.150    0.151    0.153    0.100    0.169    0.133   -0.028
 1928   -0.050   -0.099   -0.098   -0.103    0.013    0.062    0.081    0.097    0.083    0.037   -0.056   -0.095
 1929   -0.092   -0.105   -0.094   -0.020   -0.115   -0.197   -0.184   -0.159   -0.069   -0.058   -0.118   -0.190
 1930   -0.128   -0.180   -0.099   -0.215   -0.115   -0.085    0.056    0.065    0.283    0.197    0.149    0.138
 1931    0.110    0.061    0.143    0.146    0.220    0.264    0.189    0.146    0.259    0.314    0.054    0.167
 1932    0.171    0.225    0.242    0.207    0.149    0.239    0.266    0.382    0.331    0.233    0.132    0.090
 1933    0.083    0.152    0.086    0.206    0.286    0.239    0.274    0.276    0.238    0.326    0.075   -0.003
 1934   -0.117   -0.195   -0.216   -0.099   -0.117    0.028    0.166    0.075    0.137    0.165    0.012   -0.010
 1935    0.037   -0.140   -0.155    0.049    0.136    0.104    0.057   -0.000   -0.042   -0.024    0.014    0.095
 1936    0.131    0.140    0.188    0.190    0.161    0.187    0.189    0.208    0.167    0.098    0.013    0.041
 1937    0.048    0.079    0.092    0.063    0.124    0.444    0.605    0.585    0.501    0.291    0.250    0.347
 1938    0.204    0.145    0.193    0.230    0.196    0.161    0.198    0.291    0.302    0.348    0.312    0.212
 1939    0.128    0.072   -0.039    0.088    0.098    0.170    0.318    0.316    0.293    0.003   -0.160   -0.086
 1940    0.055   -0.201   -0.151   -0.039   -0.005    0.007    0.089    0.098    0.018   -0.056   -0.139   -0.145
 1941   -0.069    0.088    0.124    0.057    0.030   -0.026    0.081    0.272    0.297    0.408    0.385    0.319
 1942    0.128    0.191    0.185    0.197    0.202    0.253    0.093    0.138    0.217    0.196    0.189    0.085
 1943    0.122    0.089   -0.110   -0.143   -0.131   -0.083    0.009    0.009    0.069    0.073    0.136    0.221
 1944    0.294    0.311    0.416    0.308    0.285    0.340    0.354    0.437    0.411    0.360    0.265    0.267
 1945    0.253    0.342    0.358    0.405    0.303    0.168    0.077    0.101    0.078    0.096    0.178    0.132
 1946    0.271    0.184    0.125    0.055    0.083   -0.107   -0.211   -0.170   -0.023   -0.022   -0.071   -0.041
 1947   -0.180   -0.133   -0.097   -0.103   -0.161   -0.158   -0.162   -0.105   -0.056   -0.096    0.041    0.028
 1948   -0.021   -0.034    0.022   -0.076   -0.010    0.049   -0.046   -0.029   -0.059    0.001    0.128    0.056
 1949    0.147    0.154    0.032    0.092   -0.030   -0.005    0.065    0.096    0.064    0.098    0.102    0.112
 1950    0.105   -0.040   -0.112   -0.137   -0.065   -0.049   -0.062    0.014    0.003   -0.097    0.073    0.082
 1951    0.096   -0.008    0.006    0.162    0.166    0.283    0.415    0.297    0.243    0.252    0.168    0.168
 1952    0.165    0.176    0.224    0.184    0.174    0.376    0.366    0.397    0.355    0.348    0.244    0.334
 1953    0.258    0.178    0.134    0.306    0.335    0.268    0.337    0.251    0.273    0.141    0.237    0.251
 1954    0.220    0.088    0.093   -0.021    0.062    0.092   -0.052   -0.022   -0.018   -0.040   -0.034   -0.059
 1955    0.068    0.033    0.034    0.088    0.169    0.186    0.261    0.167    0.195    0.271    0.378    0.249
 1956    0.179    0.087    0.006    0.056   -0.066   -0.272   -0.098   -0.106   -0.097   -0.051   -0.095    0.011
 1957   -0.089   -0.114   -0.027   -0.082   -0.129   -0.020    0.032    0.194    0.213    0.141    0.076    0.071
 1958    0.040    0.180    0.336    0.338    0.193    0.213    0.156    0.152    0.204    0.143    0.176    0.211
 1959    0.091    0.106   -0.036   -0.013   -0.002   -0.068   -0.041    0.003    0.116    0.103    0.042    0.100
 1960    0.167    0.207    0.079    0.088    0.293    0.310    0.261    0.326    0.201    0.287    0.241    0.128
 1961    0.051    0.071    0.139    0.217    0.184    0.023   -0.029    0.026   -0.007    0.019    0.057    0.203
 1962    0.139    0.142    0.155    0.077    0.013   -0.081   -0.018   -0.073   -0.006    0.055    0.036    0.180
 1963    0.147    0.155    0.123    0.093   -0.095   -0.058   -0.046   -0.084   -0.213   -0.082   -0.068   -0.071
 1964   -0.086    0.010    0.028   -0.157    0.030   -0.007   -0.155   -0.245   -0.231   -0.282   -0.177   -0.132
 1965   -0.210   -0.188   -0.089   -0.108   -0.110   -0.138   -0.199   -0.221   -0.233   -0.259   -0.288   -0.135
 1966   -0.087   -0.001   -0.021    0.032   -0.010   -0.057   -0.067   -0.055   -0.012    0.002   -0.009    0.068
 1967    0.070    0.076   -0.046   -0.027   -0.199   -0.273   -0.242   -0.177   -0.109   -0.112   -0.246   -0.165
 1968   -0.259   -0.210   -0.221   -0.168   -0.136   -0.275   -0.242   -0.226   -0.162   -0.126   -0.120   -0.139
 1969   -0.075    0.092    0.194    0.136   -0.002    0.016    0.081   -0.114   -0.120   -0.198   -0.137   -0.044
 1970   -0.023   -0.061    0.006    0.007   -0.059   -0.195   -0.213   -0.153   -0.151   -0.209   -0.253   -0.222
 1971   -0.259   -0.305   -0.323   -0.426   -0.339   -0.376   -0.362   -0.448   -0.379   -0.248   -0.256   -0.321
 1972   -0.331   -0.393   -0.452   -0.339   -0.482   -0.501   -0.388   -0.396   -0.316   -0.299   -0.290   -0.364
 1973   -0.387   -0.406   -0.357   -0.277   -0.182   -0.188   -0.117   -0.146   -0.144   -0.229   -0.222   -0.251
 1974   -0.289   -0.296   -0.414   -0.536   -0.513   -0.460   -0.528   -0.481   -0.519   -0.521   -0.439   -0.374
 1975   -0.286   -0.351   -0.322   -0.358   -0.401   -0.308   -0.285   -0.198   -0.349   -0.367   -0.354   -0.335
 1976   -0.398   -0.454   -0.507   -0.439   -0.501   -0.497   -0.320   -0.198   -0.206   -0.306   -0.429   -0.445
 1977   -0.402   -0.346   -0.196   -0.230   -0.183   -0.120   -0.119   -0.158   -0.245   -0.237   -0.156   -0.218
 1978   -0.119   -0.160   -0.171   -0.208   -0.217   -0.346   -0.289   -0.240   -0.203   -0.220   -0.132   -0.195
 1979   -0.205   -0.164   -0.241   -0.250   -0.130   -0.055   -0.107   -0.128   -0.122   -0.100   -0.098   -0.072
 1980   -0.014   -0.091   -0.151   -0.013    0.117    0.096    0.038    0.011   -0.020   -0.074   -0.209   -0.261
 1981   -0.189   -0.188   -0.007   -0.103   -0.091   -0.070   -0.102   -0.123   -0.044   -0.194   -0.144   -0.014
 1982   -0.089   -0.086   -0.088   -0.190   -0.199   -0.192   -0.236   -0.317   -0.315   -0.379   -0.425   -0.388
 1983   -0.306   -0.112    0.073    0.051   -0.056   -0.062   -0.023   -0.166   -0.224   -0.203   -0.166   -0.011
 1984   -0.114   -0.096   -0.133   -0.165   -0.174   -0.333   -0.274   -0.234   -0.217   -0.352   -0.432   -0.326
 1985   -0.363   -0.338   -0.365   -0.409   -0.346   -0.136   -0.161   -0.290   -0.256   -0.254   -0.304   -0.345
 1986   -0.352   -0.284   -0.301   -0.333   -0.237   -0.270   -0.258   -0.281   -0.229   -0.327   -0.406   -0.380
 1987   -0.287   -0.227   -0.042    0.020    0.059    0.194    0.270    0.270    0.185    0.037   -0.079    0.034
 1988   -0.051   -0.126   -0.021    0.040    0.126    0.154    0.098   -0.020   -0.107   -0.183   -0.160   -0.177
 1989   -0.234   -0.169   -0.266   -0.302   -0.160    0.078    0.164    0.100   -0.108   -0.136   -0.163   -0.166
 1990   -0.312   -0.175   -0.192   -0.131   -0.072   -0.070   -0.035    0.039    0.133    0.099   -0.067   -0.050
 1991   -0.209   -0.131   -0.083   -0.147   -0.168   -0.144   -0.122   -0.123   -0.052   -0.277   -0.276   -0.229
 1992   -0.205   -0.109   -0.108   -0.199   -0.237   -0.166   -0.235   -0.396   -0.385   -0.316   -0.350   -0.300
 1993   -0.256   -0.202   -0.260   -0.189   -0.180   -0.197   -0.293   -0.245   -0.181   -0.259   -0.335   -0.310
 1994   -0.313   -0.326   -0.296   -0.217   -0.224   -0.239   -0.248   -0.252   -0.169   -0.076   -0.037   -0.108
 1995   -0.080   -0.057   -0.001    0.058    0.254    0.346    0.296    0.165    0.036    0.084    0.109    0.024
 1996   -0.028   -0.050   -0.075   -0.008   -0.083   -0.141   -0.123   -0.026   -0.020   -0.163   -0.192   -0.173
 1997   -0.109   -0.054   -0.013   -0.011    0.021   -0.010    0.042   -0.003    0.091    0.132    0.033    0.113
 1998    0.112    0.273    0.303    0.273    0.365    0.471    0.469    0.494    0.394    0.363    0.298    0.261
 1999    0.032    0.039    0.050    0.033    0.144    0.161    0.179    0.288    0.166   -0.002   -0.067   -0.004
 2000   -0.102   -0.057    0.085    0.023    0.086   -0.037    0.053    0.084    0.083   -0.059   -0.072   -0.146
 2001   -0.146   -0.046   -0.005   -0.031   -0.028    0.179    0.116    0.158    0.267    0.232    0.137    0.194
 2002    0.162    0.146    0.125    0.008   -0.068   -0.136   -0.085    0.087    0.060    0.092    0.000   -0.015
 2003    0.031   -0.032    0.093    0.060    0.132    0.186    0.257    0.396    0.432    0.407    0.204    0.205
 2004    0.191    0.190    0.138    0.089   -0.014    0.158    0.208    0.297    0.221    0.222    0.201    0.168
 2005    0.091    0.106    0.264    0.272    0.273    0.307    0.427    0.420    0.399    0.218    0.120    0.196
 2006    0.104    0.055    0.040    0.177    0.288    0.313    0.354    0.381    0.344    0.314    0.269    0.151
 2007    0.151    0.197    0.107    0.139    0.091    0.068    0.109    0.035    0.078    0.138    0.156    0.091
 2008    0.010    0.108    0.138    0.022    0.152    0.236    0.186    0.155    0.178    0.082   -0.019   -0.002
 2009   -0.079   -0.185   -0.180   -0.151   -0.082    0.101    0.208    0.132    0.037    0.144    0.049    0.062
 2010    0.019    0.157    0.267    0.405    0.439    0.427    0.429    0.505    0.428    0.303    0.215    0.187
 2011    0.123    0.087    0.034    0.071    0.131    0.157    0.071    0.126    0.123    0.042   -0.092   -0.066
 2012   -0.086   -0.017    0.005    0.059    0.143    0.279    0.354    0.410    0.427    0.308    0.144    0.120
 2013    0.107    0.094    0.137    0.115    0.080    0.025    0.169    0.173    0.233    0.325    0.107    0.015
 2014   -0.083   -0.064   -0.103   -0.116   -0.023    0.040    0.200    0.313    0.288    0.270    0.043    0.037
 2015   -0.030   -0.026   -0.151   -0.093    0.023    0.007    0.110    0.156    0.278    0.302    0.164    0.207
 2016    0.209    0.133    0.166    0.155    0.322    0.387    0.410    0.434    0.435    0.358    0.368    0.313
 2017    0.203    0.204    0.145    0.260    0.292    0.285    0.280    0.287    0.328    0.411    0.329    0.341
 2018    0.150    0.040    0.109    0.041   -0.023   -0.034   -0.005    0.090    0.139    0.121   -0.143   -0.083
 2019   -0.037    0.058    0.099    0.101    0.065    0.151    0.329    0.315    0.223    0.136    0.087    0.142
 2020    0.073    0.333    0.346    0.347    0.243    0.249    0.341    0.425    0.296    0.289    0.113    0.163
 2021    0.126    0.139    0.112    0.054    0.072    0.139    0.210    0.245    0.402    0.475    0.445    0.252
 2022    0.176    0.133    0.009    0.110    0.197    0.199    0.136    0.358    0.662    0.483    0.282    0.218
 2023    0.192  -99.990  -99.990  -99.990  -99.990  -99.990  -99.990  -99.990  -99.990  -99.990  -99.990  -99.990
  -99.99
  AMO unsmoothed from the Kaplan SST V2
  Calculated at NOAA PSL1
  http://www.psl.noaa.gov/data/timeseries/AMO/
