# Supplementary material for: Contribution of North Atlantic temperature variability to El Niño cyclicity as revealed by spectral causality estimates
Source: Sci Rep. 2026 Apr 20;16:18231. doi: 10.1038/s41598-026-48274-z (PMC13261045; doi:10.1038/s41598-026-48274-z)
Supplement: Supplementary file 1 — Supplementary Information 1. [file 41598_2026_48274_MOESM1_ESM.zip › 41598_2026_48274_MOESM1_ESM/nino34_long_data_1870_2024.txt]

 1870    -1.00   -1.20   -0.83   -0.81   -1.27   -1.08   -1.04   -0.88   -0.53   -0.92   -0.79   -0.79
 1871    -0.25   -0.58   -0.43   -0.50   -0.70   -0.53   -0.60   -0.33   -0.24   -0.33   -0.31   -0.58
 1872    -0.72   -0.62   -0.50   -0.77   -0.62   -0.52   -0.32   -0.85   -1.02   -0.94   -0.79   -0.88
 1873    -0.78   -1.01   -1.31   -0.67   -0.53   -0.48   -0.58   -0.39   -0.34   -0.78   -0.77   -0.70
 1874    -0.93   -1.06   -1.40   -0.94   -0.86   -0.72   -1.00   -1.05   -1.13   -1.25   -1.33   -1.14
 1875    -0.71   -0.37   -0.59   -0.87   -1.09   -0.76   -0.85   -0.81   -0.91   -0.83   -0.64   -0.75
 1876    -0.95   -1.20   -1.13   -1.18   -1.08   -0.43   -0.34   -0.16   -0.02    0.11    0.15    0.23
 1877     0.35    0.46    0.52    0.50    0.76    0.98    1.42    1.54    1.75    1.95    2.08    2.49
 1878     2.41    2.43    1.31    0.92    0.82    0.92    0.25   -0.11   -0.32   -0.53   -0.70   -0.75
 1879    -0.55   -0.18   -0.24   -0.37   -0.83   -0.67   -0.77   -0.69   -0.83   -0.93   -1.14   -1.02
 1880    -1.00   -0.73   -0.62   -0.57   -0.71   -0.61   -0.53   -0.24   -0.03    0.17    0.24    0.18
 1881     0.29    0.23    0.32    0.41    0.16    0.23   -0.26   -0.17   -0.33   -0.43   -0.59   -0.37
 1882    -0.45   -0.55   -0.53    0.10    0.01   -0.40   -0.57   -0.33   -0.51   -0.65   -0.92   -0.75
 1883    -0.46   -0.49   -0.40   -0.23   -0.38   -0.21   -0.01   -0.03   -0.17   -0.42   -0.22   -0.14
 1884    -0.11   -0.01   -0.00    0.26    0.40   -0.13    0.28    0.20    0.18    0.29    0.30    0.35
 1885     0.12    0.27    0.12   -0.02    0.44    0.17    0.08    0.34    0.52    0.72    0.81    1.02
 1886     0.17   -0.10   -0.11   -0.37   -0.85   -0.90   -0.97   -1.03   -1.21   -1.14   -1.34   -1.44
 1887    -0.68   -1.02   -1.17   -1.18   -1.14   -0.56   -0.55   -0.62   -0.34   -0.12    0.04    0.15
 1888     0.15    0.66    0.40    0.30    0.47    0.40    0.56    0.93    0.58    1.42    2.21    1.67
 1889     1.98    1.47    0.83    0.46    0.32    0.09   -0.76   -0.99   -0.92   -1.31   -1.08   -1.25
 1890    -2.49   -2.11   -1.15   -1.14   -1.00   -0.86   -0.92   -1.38   -1.29   -1.26   -1.07   -0.68
 1891    -0.45   -0.25   -0.07    0.15    0.13    0.29    0.11    0.05   -0.08   -0.03    0.06    0.01
 1892    -0.50   -0.34   -0.58   -0.65   -0.72   -0.57   -0.62   -0.63   -1.07   -1.54   -1.62   -1.18
 1893    -1.23   -1.16   -1.24   -1.30   -1.32   -1.19   -1.32   -1.29   -1.28   -1.36   -1.30   -1.00
 1894    -1.09   -1.13   -1.06   -0.92   -1.00   -0.84   -0.88   -0.80   -1.10   -0.82   -0.92   -0.48
 1895    -0.73   -0.49   -0.40   -0.17   -0.03   -0.21   -0.26    0.36    0.42    0.32    0.44    0.48
 1896     0.16    0.09    0.15   -0.01   -0.04   -0.21    0.43    1.05    1.04    1.10    1.51    1.55
 1897     1.49    1.14    0.54   -0.22   -0.17   -0.02    0.07   -0.15   -0.24   -0.57   -0.61   -0.40
 1898    -0.51   -0.57   -0.79   -0.61   -0.59   -0.28   -0.63   -0.76   -0.19   -0.33   -0.66   -0.78
 1899    -0.75   -0.71   -0.56   -0.34    0.04    0.09   -0.02    0.63    0.43    0.92    1.29    1.51
 1900     1.41    1.29    0.99    0.66    0.54    0.76    0.75    0.78    0.56    0.42    0.14    0.60
 1901     0.82    0.29    0.05   -0.13   -0.19   -0.26   -0.30   -0.38   -0.30   -0.31   -0.39   -0.35
 1902    -0.50   -0.26   -0.27    0.20    0.47    0.77    1.44    1.21    1.44    1.40    1.54    1.39
 1903     1.33    0.93    0.79    0.36   -0.10    0.29   -0.49   -0.32   -0.60   -0.42   -0.76   -1.02
 1904    -0.73   -0.79   -0.85   -0.72   -0.40    0.14    0.75    0.54    0.01    0.91    0.15    0.86
 1905     0.68    0.72    0.92    0.29    1.08    0.59    0.82    1.04    1.42    1.12    0.83    1.17
 1906     0.89    0.67    0.80    0.45    0.02    0.15   -0.49   -0.37   -0.81   -0.87   -0.33   -0.51
 1907    -0.57   -0.41   -0.43   -0.56   -0.47   -0.41   -0.55   -0.65    0.13   -0.25   -0.25   -0.09
 1908    -0.27    0.07   -0.63   -0.55   -0.45   -0.22   -0.63   -0.40   -0.52   -0.50   -0.88   -1.15
 1909    -0.29   -0.88   -0.54   -0.68   -0.36   -1.10   -1.00   -0.97   -0.85   -1.24   -1.50   -1.08
 1910    -0.93   -0.64   -0.79   -1.17   -1.41   -1.04   -0.88   -0.90   -1.29   -0.94   -0.53   -0.64
 1911    -0.57   -0.58   -0.82   -1.11   -1.05   -0.64   -0.22   -0.28    0.22    0.20    0.84    0.96
 1912     1.55    0.83    0.69    0.58    0.00   -0.24   -0.10   -0.40    0.09   -0.13    0.16   -0.49
 1913    -0.20    0.18    0.16   -0.77   -0.28   -0.16   -0.15   -0.09    0.05    0.03    0.80    0.85
 1914     0.70    0.80    0.32    0.69    0.01    0.08    0.53    0.92    0.68    0.26    0.30    0.68
 1915     0.88    0.65    0.49    0.47    0.52    1.10    0.07    0.05    0.17    0.24   -0.15   -0.23
 1916    -0.12   -0.61   -0.54   -0.63   -0.23   -0.36   -1.11   -1.48   -1.36   -1.36   -1.72   -1.64
 1917    -1.56   -1.20   -0.64   -0.29   -0.30   -0.04   -0.05    0.15   -0.03    0.04   -0.43   -0.72
 1918    -0.84   -0.82   -0.96   -0.56   -0.17    0.37   -0.07    0.12    0.41    0.93    1.23    1.30
 1919     1.60    1.24    0.90    0.69    0.63    0.61    0.40    0.62    0.50    0.13   -0.37    0.34
 1920     0.64    0.60    0.53   -0.16   -0.21    0.29    0.15    0.13    0.27    0.48   -0.08   -0.01
 1921     0.43   -0.52   -1.42   -0.55   -0.92   -0.21   -0.27   -0.29   -0.17    0.04   -1.03   -0.50
 1922    -0.54   -0.07    0.08   -0.54    0.22   -0.44   -0.44   -0.78   -0.38   -0.26   -0.31   -0.53
 1923    -0.41   -0.76   -0.85   -0.55   -0.25   -0.15   -0.20    0.20    0.64    0.79    0.87    1.02
 1924     0.46    0.63    0.39   -0.02   -0.85   -0.67   -0.98   -0.78   -0.86   -0.46   -1.09   -0.66
 1925    -1.03   -0.47   -0.53   -0.52   -0.40   -0.18    0.50    0.68    0.77    0.85    1.00    1.60
 1926     1.52    1.29    1.19    1.01    0.83    0.61    0.63    0.15   -0.07   -0.39   -0.27   -0.23
 1927     0.10    0.23   -0.18   -0.27   -0.59   -0.15   -0.31   -0.09   -0.16    0.27   -0.04    0.25
 1928     0.47    0.21   -0.24   -0.22   -0.04   -0.26    0.02   -0.28   -0.13   -0.12   -0.17   -0.03
 1929    -0.15   -0.08   -0.15   -0.15   -0.17    0.13   -0.02    0.10    0.30    0.40    0.18    0.63
 1930     0.35    0.39    0.29    0.41   -0.04    0.27    0.64    0.68    1.28    1.14    1.79    1.41
 1931     1.49    1.33    1.18    0.96    0.63    0.48    0.40    0.15   -0.42   -0.22   -0.27   -0.28
 1932    -0.42   -0.19    0.25    0.25    0.28    0.19   -0.11    0.09    0.02    0.02   -0.04   -0.41
 1933    -0.21   -0.08   -0.20    0.01   -0.40   -0.86   -0.66   -0.94   -0.77   -1.10   -1.06   -1.21
 1934    -0.93   -0.87   -0.95   -0.42   -0.49   -0.33   -0.43   -0.33   -0.52   -0.26   -0.11   -0.24
 1935    -0.32   -0.19   -0.28   -0.32   -0.54   -0.40   -0.65    0.06    0.08    0.28    0.28   -0.04
 1936     0.74    0.49    0.00    0.29   -0.07   -0.35   -0.34   -0.32   -0.10    0.38   -0.03    0.63
 1937    -0.30    0.30    0.25    0.21   -0.43   -0.30    0.09   -0.20    0.17   -0.10    0.21    0.22
 1938    -0.21    0.23   -0.06    0.09   -0.33   -0.88   -0.98   -0.81   -0.28   -0.75   -0.72   -0.79
 1939    -0.67   -0.95   -0.85   -0.27   -0.25    0.05    0.25    0.06    0.43   -0.47    0.32    0.05
 1940     1.18    1.38    1.19    0.80    0.34    0.55    0.21    0.75    0.05    0.32    0.70    1.39
 1941     1.38    1.34    1.41    1.36    1.32    0.88    0.73    0.79    0.68    0.99    1.17    1.27
 1942     0.61    0.53    0.25    0.57   -0.10   -0.52   -0.55   -0.96   -1.17   -1.32   -1.50   -1.24
 1943    -1.20   -1.18   -1.10   -0.60   -0.36   -0.11   -0.09    0.05   -0.24   -0.44   -0.50   -0.42
 1944    -0.42    0.16   -0.21    0.11    0.14    0.04    0.08    0.00   -0.31   -0.22   -0.35   -0.26
 1945    -0.36   -0.47   -0.79   -0.76   -0.46   -0.59   -0.61   -0.84   -0.82   -0.86   -0.42   -0.54
 1946    -0.44   -0.24   -0.36   -0.48   -0.39    0.15    0.03   -0.52   -0.19   -0.01   -0.18    0.03
 1947     0.39   -0.13    0.28   -0.07   -0.55    0.07   -0.39   -0.37   -1.05   -0.82   -0.73    0.18
 1948     0.05    0.37    0.63    0.25    0.31    0.06   -0.06   -0.02   -0.02   -0.68   -0.30    0.38
 1949    -0.46    0.26   -0.55    0.19   -0.07   -0.72   -0.39   -0.32   -0.65   -0.72   -1.33   -1.20
 1950    -1.05   -1.50   -1.07   -0.91   -1.30   -0.86   -1.08   -0.63   -1.10   -0.83   -1.38   -1.04
 1951    -1.13   -0.74   -0.77   -0.17   -0.10   -0.09    0.66    0.90    0.67    0.79    0.78    0.71
 1952     0.39    0.24    0.04    0.41   -0.38   -0.66   -0.59   -0.42   -0.35   -0.04   -0.32   -0.55
 1953     0.36    0.24    0.22    0.77    0.35    0.41    0.20    0.04    0.67    0.11    0.31    0.15
 1954     0.39    0.21    0.01   -0.32   -0.53   -0.80   -1.02   -1.08   -1.03   -0.91   -1.17   -0.79
 1955    -0.66   -0.79   -0.80   -0.95   -1.23   -1.20   -1.32   -0.91   -1.33   -1.59   -1.91   -1.52
 1956    -1.23   -0.98   -0.93   -0.78   -0.59   -0.83   -0.94   -0.81   -0.91   -0.69   -1.01   -0.58
 1957    -0.56   -0.24    0.08    0.42    0.45    0.53    0.69    0.79    0.53    0.74    1.09    1.18
 1958     1.54    1.40    0.99    0.31    0.32    0.30    0.04    0.24   -0.31   -0.03    0.05    0.30
 1959     0.43    0.50    0.26    0.27   -0.01   -0.33   -0.28   -0.41   -0.53    0.11   -0.17   -0.05
 1960     0.02   -0.24   -0.08    0.01    0.05   -0.20   -0.25   -0.00    0.03   -0.07   -0.38    0.02
 1961    -0.15    0.04   -0.10    0.13   -0.01    0.10   -0.32   -0.25   -0.52   -0.71   -0.19   -0.29
 1962    -0.25   -0.16   -0.41   -0.32   -0.42   -0.22   -0.30   -0.13   -0.56   -0.33   -0.43   -0.49
 1963    -0.32   -0.26   -0.06   -0.06   -0.00    0.12    0.72    0.90    0.65    0.84    0.75    1.05
 1964     0.76    0.55   -0.16   -0.53   -0.74   -0.88   -0.65   -0.76   -0.93   -1.00   -1.10   -1.07
 1965    -0.57   -0.36   -0.34   -0.09    0.19    0.45    0.81    1.25    1.26    1.61    1.54    1.45
 1966     1.13    0.83    0.83    0.54   -0.06    0.14    0.23   -0.10   -0.05   -0.05   -0.37   -0.26
 1967    -0.55   -0.56   -0.47   -0.53   -0.24   -0.12   -0.10   -0.31   -0.59   -0.38   -0.34   -0.35
 1968    -0.60   -0.74   -0.76   -0.47   -0.44    0.19    0.31    0.33    0.05    0.32    0.76    0.76
 1969     0.90    1.02    0.61    0.33    0.39    0.26    0.10    0.52    0.47    0.66    0.75    0.68
 1970     0.55    0.36    0.26    0.18    0.01   -0.30   -0.98   -0.95   -0.78   -0.65   -0.85   -1.11
 1971    -1.47   -1.28   -1.29   -0.97   -0.82   -0.78   -0.64   -0.65   -0.75   -0.78   -0.85   -0.89
 1972    -0.58   -0.22   -0.25    0.21    0.33    0.66    0.83    1.30    1.19    1.77    1.87    2.19
 1973     1.60    1.08    0.58   -0.07   -0.56   -0.86   -1.14   -1.21   -1.40   -1.58   -2.07   -2.18
 1974    -2.02   -1.50   -1.44   -1.00   -0.79   -0.70   -0.65   -0.32   -0.35   -0.75   -0.96   -0.86
 1975    -0.37   -0.33   -0.59   -0.59   -1.00   -1.25   -1.24   -1.16   -1.44   -1.47   -1.46   -1.64
 1976    -1.80   -1.05   -0.68   -0.42   -0.49    0.00    0.15    0.31    0.57    0.86    0.88    0.64
 1977     0.84    0.55    0.40   -0.25   -0.03    0.36    0.45    0.25    0.44    0.89    1.03    1.09
 1978     0.72    0.51    0.06   -0.37   -0.49   -0.45   -0.48   -0.62   -0.60   -0.34   -0.15    0.07
 1979     0.05    0.09    0.13    0.17   -0.09    0.04   -0.20    0.21    0.48    0.32    0.35    0.69
 1980     0.55    0.33    0.09    0.20    0.13    0.37    0.02   -0.23   -0.12   -0.11    0.10    0.36
 1981    -0.45   -0.45   -0.02   -0.17   -0.11   -0.15   -0.43   -0.18   -0.07   -0.03   -0.27    0.07
 1982    -0.04   -0.13   -0.02    0.24    0.65    0.92    0.64    0.93    1.39    2.00    2.07    2.33
 1983     2.43    2.22    1.69    1.12    1.12    0.62   -0.11   -0.13   -0.50   -1.03   -1.13   -0.95
 1984    -0.80   -0.53   -0.48   -0.60   -0.64   -0.90   -0.40   -0.40   -0.35   -0.83   -1.18   -1.53
 1985    -0.89   -0.91   -0.96   -0.98   -0.90   -0.76   -0.61   -0.49   -0.57   -0.64   -0.43   -0.40
 1986    -0.79   -0.64   -0.51   -0.41   -0.47   -0.08    0.16    0.24    0.59    0.90    1.04    0.98
 1987     1.19    1.17    1.24    0.89    0.91    1.24    1.34    1.48    1.53    1.36    1.29    1.05
 1988     0.69    0.35    0.29   -0.49   -1.05   -1.46   -1.54   -1.44   -1.33   -2.09   -2.18   -1.98
 1989    -1.95   -1.37   -1.33   -1.11   -0.80   -0.64   -0.47   -0.58   -0.38   -0.40   -0.30   -0.13
 1990     0.02    0.36    0.20    0.26    0.32    0.00    0.15    0.17    0.12    0.13    0.08    0.32
 1991     0.51    0.32    0.10    0.21    0.44    0.65    0.62    0.43    0.22    0.91    1.14    1.62
 1992     1.61    1.62    1.50    1.41    1.27    0.53    0.27   -0.15   -0.14   -0.35   -0.14    0.04
 1993     0.28    0.42    0.47    0.92    0.93    0.64    0.33    0.16    0.26    0.36    0.28    0.19
 1994     0.03   -0.16   -0.06    0.03    0.14    0.27    0.16    0.52    0.40    0.90    1.14    1.21
 1995     1.10    0.87    0.49    0.27    0.03    0.08    0.03   -0.38   -0.57   -0.72   -0.78   -0.72
 1996    -0.65   -0.66   -0.48   -0.34   -0.40   -0.12   -0.14   -0.30   -0.34   -0.28   -0.30   -0.43
 1997    -0.43   -0.24   -0.06    0.34    0.87    1.15    1.60    1.94    2.10    2.29    2.42    2.30
 1998     2.42    2.08    1.49    0.90    0.68   -0.39   -0.73   -0.83   -0.82   -1.19   -1.23   -1.51
 1999    -1.53   -1.41   -0.92   -0.81   -0.87   -0.95   -0.84   -0.98   -0.84   -1.03   -1.41   -1.54
 2000    -1.79   -1.53   -1.26   -0.80   -0.80   -0.75   -0.57   -0.36   -0.39   -0.55   -0.75   -0.92
 2001    -0.88   -0.63   -0.48   -0.30   -0.30   -0.11    0.01   -0.07   -0.28   -0.26   -0.28   -0.46
 2002    -0.14    0.00    0.11    0.14    0.21    0.68    0.57    0.70    0.82    1.16    1.41    1.41
 2003     0.98    0.64    0.48   -0.03   -0.52   -0.19    0.14    0.05    0.15    0.46    0.39    0.32
 2004     0.26    0.17   -0.10    0.06    0.10    0.14    0.41    0.66    0.67    0.73    0.62    0.71
 2005     0.56    0.26    0.28    0.28    0.30    0.22   -0.01   -0.04   -0.08   -0.15   -0.44   -0.75
 2006    -0.98   -0.71   -0.73   -0.30   -0.11    0.09    0.03    0.37    0.63    0.76    0.98    1.10
 2007     0.59    0.12   -0.15   -0.16   -0.39   -0.16   -0.37   -0.57   -1.04   -1.40   -1.58   -1.61
 2008    -1.79   -1.70   -1.17   -0.89   -0.64   -0.44   -0.04   -0.04   -0.28   -0.30   -0.37   -0.90
 2009    -1.00   -0.71   -0.72   -0.25    0.17    0.49    0.69    0.62    0.68    0.96    1.49    1.81
 2010     1.43    1.18    1.07    0.56   -0.15   -0.62   -0.89   -1.33   -1.56   -1.65   -1.57   -1.63
 2011    -1.70   -1.26   -0.98   -0.74   -0.53   -0.25   -0.23   -0.66   -0.76   -0.93   -1.09   -1.05
 2012    -0.93   -0.61   -0.48   -0.29   -0.18    0.14    0.44    0.66    0.44    0.23    0.33   -0.13
 2013    -0.42   -0.40   -0.14   -0.08   -0.28   -0.33   -0.28   -0.29   -0.09   -0.24   -0.02   -0.09
 2014    -0.42   -0.45   -0.07    0.28    0.45    0.48    0.13    0.14    0.37    0.48    0.89    0.77
 2015     0.59    0.57    0.48    0.90    1.04    1.28    1.56    1.87    2.01    2.21    2.57    2.56
 2016     2.56    2.11    1.60    1.05    0.45    0.06   -0.25   -0.48   -0.46   -0.75   -0.63   -0.51
 2017    -0.34   -0.01   -0.09    0.22    0.30    0.22    0.22   -0.18   -0.56   -0.52   -0.84   -0.85
 2018    -0.86   -0.73   -0.73   -0.36   -0.12    0.12    0.27    0.05    0.30    0.84    1.00    0.97
 2019     0.51    0.62    0.81    0.67    0.61    0.66    0.41    0.19    0.11    0.55    0.74    0.51
 2020     0.64    0.48    0.36    0.49   -0.12   -0.21   -0.04   -0.42   -0.66   -1.19   -1.01   -0.98
 2021    -1.04   -0.94   -0.72   -0.55   -0.41   -0.06   -0.20   -0.38   -0.50   -0.78   -0.88   -1.07
 2022    -0.77   -0.68   -0.84   -0.90   -1.02   -0.77   -0.56   -0.96   -1.06   -0.99   -0.76   -0.86
 2023    -0.78   -0.62   -0.13    0.24    0.47    0.95    1.20    1.56    1.65    1.59    2.01    1.81
 2024     1.71    1.47    1.10    0.93    0.41  -99.99  -99.99  -99.99  -99.99  -99.99  -99.99  -99.99
  -99.99
  NINA34
 5N-5S 170W-120W 
 HadISST 
  Anomaly from 1981-2010
 https://psl.noaa.gov/gcos_wgsp/Timeseries/Nino34/
  units=degC
