# Supplementary material for: Contribution of North Atlantic temperature variability to El Niño cyclicity as revealed by spectral causality estimates
Source: Sci Rep. 2026 Apr 20;16:18231. doi: 10.1038/s41598-026-48274-z (PMC13261045; doi:10.1038/s41598-026-48274-z)
Supplement: Supplementary file 1 — Supplementary Information 1. [file 41598_2026_48274_MOESM1_ESM.zip › 41598_2026_48274_MOESM1_ESM/nino4_long_data_1870_2024.txt]

 1870    -0.48   -1.16   -1.01   -1.00   -1.08   -1.11   -0.98   -0.86   -0.44   -0.51   -0.62   -0.67
 1871    -0.55   -0.41   -0.44   -0.40   -0.70   -0.71   -0.87   -0.55   -0.45   -0.43   -0.52   -0.72
 1872    -0.76   -0.51   -0.39   -0.68   -0.61   -0.79   -0.75   -1.13   -1.15   -0.90   -0.74   -0.83
 1873    -0.77   -0.86   -1.09   -0.72   -0.54   -0.76   -0.71   -0.62   -0.62   -0.79   -0.70   -0.47
 1874    -0.61   -0.68   -0.97   -0.64   -0.61   -0.66   -0.83   -0.88   -1.21   -1.27   -1.22   -0.95
 1875    -0.65   -0.41   -0.68   -0.99   -1.10   -1.04   -1.18   -1.13   -1.19   -0.93   -0.66   -0.83
 1876    -1.01   -0.95   -0.76   -0.87   -0.71   -0.59   -0.66   -0.47   -0.39   -0.27   -0.22   -0.11
 1877    -0.10    0.47    0.25    0.14    0.22    0.47    0.53    0.55    0.60    0.80    0.91    1.16
 1878     1.05    1.18    0.71    0.51    0.37    0.65   -0.03   -0.30   -0.50   -0.61   -0.48   -0.45
 1879    -0.27   -0.09   -0.09   -0.32   -0.69   -1.00   -1.03   -0.86   -0.84   -1.00   -1.15   -0.84
 1880    -0.57   -0.34   -0.41   -0.43   -0.60   -0.71   -0.66   -0.62   -0.56   -0.30   -0.03    0.06
 1881     0.06    0.14    0.24    0.40    0.25    0.08   -0.33   -0.18   -0.35   -0.38   -0.46   -0.31
 1882    -0.35   -0.41   -0.36    0.07    0.06   -0.16   -0.34   -0.13   -0.60   -0.56   -0.81   -0.71
 1883    -0.26   -0.14   -0.23   -0.23   -0.38   -0.38   -0.26   -0.37   -0.37   -0.18   -0.10   -0.14
 1884    -0.05    0.17    0.14    0.22    0.54   -0.21    0.06    0.01   -0.05   -0.10   -0.17   -0.05
 1885    -0.22    0.08    0.14   -0.03    0.46    0.07   -0.07    0.15    0.21    0.46    0.41    0.45
 1886     0.21    0.19    0.34    0.04   -0.49   -0.72   -0.93   -0.98   -1.09   -0.95   -1.05   -1.25
 1887    -0.71   -0.37   -0.71   -0.92   -0.97   -0.61   -0.54   -0.55   -0.55   -0.34   -0.12   -0.19
 1888    -0.24    0.36    0.32    0.27    0.14    0.05    0.12    0.28   -0.28    0.77    1.21    0.79
 1889     0.83    0.76    0.42    0.14    0.13   -0.40   -0.62   -0.68   -0.84   -1.23   -1.08   -1.16
 1890    -1.94   -1.60   -0.89   -0.79   -0.75   -1.05   -1.08   -1.53   -1.52   -1.26   -1.12   -0.72
 1891    -0.47   -0.11   -0.09   -0.05   -0.06   -0.17   -0.37   -0.29   -0.34   -0.16   -0.04   -0.07
 1892    -0.51   -0.29   -0.56   -0.74   -0.50   -0.61   -0.76   -0.88   -1.23   -1.46   -1.40   -0.77
 1893    -0.60   -0.53   -0.78   -1.15   -1.22   -1.36   -1.70   -1.66   -1.60   -1.52   -1.36   -1.10
 1894    -1.19   -1.24   -1.10   -1.01   -0.99   -0.98   -0.97   -0.84   -1.28   -0.98   -0.98   -0.60
 1895    -0.79   -0.46   -0.48   -0.44   -0.42   -0.57   -0.54   -0.00   -0.10   -0.25   -0.04    0.01
 1896    -0.17   -0.15    0.00   -0.15   -0.07   -0.45    0.14    0.49    0.47    0.40    0.55    0.61
 1897     0.58    0.55    0.20   -0.23   -0.25   -0.25   -0.08   -0.09   -0.15   -0.48   -0.69   -0.59
 1898    -0.72   -0.50   -0.55   -0.36   -0.48   -0.46   -0.61   -0.85   -0.68   -0.47   -0.71   -0.83
 1899    -1.02   -0.81   -0.71   -0.47   -0.26   -0.39   -0.14    0.03   -0.19    0.48    0.73    0.89
 1900     0.63    0.58    0.47    0.37    0.28    0.18    0.22    0.26    0.17    0.26    0.18    0.56
 1901     0.59    0.24    0.12    0.04   -0.09   -0.34   -0.32   -0.21   -0.49   -0.37   -0.47   -0.41
 1902    -0.54   -0.25   -0.41    0.19    0.49    0.44    0.57    0.44    0.78    0.66    0.62    0.46
 1903     0.60    0.82    0.67    0.36    0.06    0.39   -0.26    0.09   -0.32   -0.27   -0.41   -0.57
 1904    -0.96   -0.54   -0.47   -0.40   -0.61   -0.26    0.02    0.06   -0.12    0.42   -0.34    0.46
 1905     0.30    0.68    0.53    0.27    0.60    0.20    0.58    0.56    0.92    0.40    0.35    0.55
 1906     0.11    0.38    0.82    0.24   -0.03   -0.04   -0.14    0.07   -0.81   -0.83   -0.18   -0.33
 1907    -0.36   -0.21   -0.31   -0.40   -0.28   -0.26   -0.41   -0.31   -0.16   -0.59   -0.32   -0.27
 1908    -0.45   -0.06   -0.39   -0.28   -0.17   -0.54   -0.66   -0.54   -0.54   -0.58   -0.82   -0.88
 1909    -0.52   -0.63   -0.47   -0.45   -0.07   -0.85   -0.93   -1.08   -0.88   -1.17   -1.24   -0.94
 1910    -1.09   -0.74   -0.89   -1.20   -1.12   -1.23   -1.11   -1.08   -1.42   -1.20   -0.97   -0.84
 1911    -0.64   -0.47   -0.76   -1.02   -0.67   -0.90   -0.75   -1.04   -0.63   -0.50    0.20   -0.10
 1912     0.43    0.45    0.46    0.40   -0.24   -0.29   -0.12   -0.34   -0.22   -0.38   -0.21   -0.50
 1913    -0.49    0.17    0.12   -0.45   -0.36   -0.59   -0.68   -0.65   -0.25   -0.43   -0.04    0.05
 1914    -0.12    0.44    0.16    0.41    0.11   -0.10    0.06    0.33    0.13    0.05    0.04    0.23
 1915     0.35    0.52    0.42    0.31    0.36    0.54    0.04   -0.01    0.01    0.15   -0.16   -0.02
 1916    -0.12   -0.26   -0.23   -0.11    0.16   -0.05   -0.74   -1.16   -1.26   -1.02   -1.28   -1.01
 1917    -0.99   -0.57   -0.57   -0.55   -0.69   -0.62   -0.54   -0.41   -0.53   -0.31   -0.61   -0.61
 1918    -0.71   -0.61   -0.61   -0.55   -0.44   -0.13   -0.34   -0.11    0.12    0.36    0.44    0.49
 1919     0.73    0.67    0.70    0.57    0.54    0.28    0.01    0.20    0.05   -0.26   -0.65    0.03
 1920     0.01    0.12    0.14   -0.16   -0.04    0.14    0.10    0.05    0.03    0.42   -0.25   -0.53
 1921    -0.19   -0.55   -1.02   -0.36   -0.76   -0.62   -0.46   -0.17   -0.42   -0.21   -0.69   -0.16
 1922    -0.47    0.04    0.04   -0.40    0.01   -0.46   -0.11   -0.42   -0.42   -0.48   -0.29   -0.66
 1923    -0.36   -0.33   -0.23   -0.03   -0.20   -0.28   -0.43   -0.12    0.11    0.38    0.49    0.33
 1924     0.11    0.20    0.25   -0.07   -0.52   -0.33   -0.55   -0.76   -0.79   -0.72   -1.09   -0.48
 1925    -1.09   -0.80   -0.74   -0.52   -0.45   -0.66   -0.04    0.12    0.21    0.30    0.55    0.76
 1926     0.50    0.76    0.69    0.41    0.52    0.35    0.16    0.03   -0.03   -0.38   -0.53   -0.36
 1927    -0.12    0.12   -0.34   -0.08   -0.52   -0.27   -0.26   -0.08   -0.28   -0.08   -0.25    0.14
 1928     0.25    0.24    0.01    0.03    0.04   -0.09   -0.24   -0.16   -0.28   -0.26   -0.16   -0.39
 1929    -0.43   -0.18   -0.15   -0.16   -0.28   -0.01    0.04   -0.08   -0.06    0.05    0.06    0.42
 1930     0.39    0.52    0.44    0.40   -0.09    0.07    0.22    0.07    0.46    0.42    0.80    0.51
 1931     0.64    0.97    0.43    0.43    0.46    0.48    0.30    0.23   -0.39   -0.36   -0.13   -0.35
 1932    -0.47   -0.28    0.07   -0.13   -0.07   -0.18   -0.51   -0.19   -0.22   -0.14   -0.17   -0.44
 1933    -0.16   -0.20   -0.21   -0.18   -0.51   -0.87   -0.63   -0.85   -0.97   -1.23   -0.92   -1.14
 1934    -1.14   -0.90   -1.06   -0.59   -0.69   -0.56   -0.66   -0.78   -0.72   -0.59   -0.42   -0.37
 1935    -0.46   -0.09   -0.35   -0.50   -0.69   -0.56   -0.64   -0.10   -0.17    0.06   -0.01   -0.13
 1936     0.06    0.21    0.03    0.21    0.34   -0.24   -0.29   -0.24   -0.20    0.09   -0.27    0.29
 1937    -0.23    0.28    0.55   -0.02   -0.20   -0.43   -0.00   -0.15   -0.26   -0.22    0.04   -0.29
 1938    -0.26   -0.07   -0.03   -0.23   -0.52   -0.74   -0.67   -0.83   -0.37   -0.84   -0.64   -0.59
 1939    -0.59   -0.61   -0.49   -0.20   -0.19   -0.35   -0.07   -0.24    0.47   -0.68   -0.15    0.23
 1940     0.50    0.70    0.65    0.36    0.27    0.44    0.31    0.19   -0.03    0.30    0.53    0.77
 1941     0.66    0.66    0.91    0.99    1.00    0.52    0.58    0.51    0.36    0.59    0.75    0.83
 1942     0.48    0.44    0.06    0.49   -0.15   -0.29   -0.33   -0.51   -0.72   -0.78   -0.79   -0.91
 1943    -1.25   -0.87   -0.67   -0.45   -0.17   -0.20   -0.13    0.06   -0.25   -0.49   -0.55   -0.35
 1944    -0.28   -0.18   -0.08   -0.02    0.09   -0.06    0.03    0.05   -0.08   -0.10    0.00   -0.05
 1945    -0.29   -0.38   -0.76   -0.80   -0.70   -0.79   -0.57   -0.57   -0.51   -0.44   -0.26   -0.36
 1946    -0.34   -0.14   -0.24   -0.17   -0.02    0.33    0.11   -0.07    0.18    0.08    0.02    0.45
 1947     0.22   -0.14    0.24   -0.07   -0.14    0.38   -0.37   -0.19   -0.71   -0.79   -0.86   -0.04
 1948    -0.01   -0.19    0.30    0.10    0.46    0.39   -0.19   -0.25   -0.23   -0.29   -0.30   -0.17
 1949    -0.18    0.40   -0.36   -0.06   -0.19   -0.55   -0.39   -0.20   -0.87   -0.72   -1.27   -0.89
 1950    -0.69   -1.10   -0.91   -0.76   -0.79   -0.62   -0.98   -0.99   -0.96   -1.06   -1.42   -0.79
 1951    -1.26   -0.96   -0.77   -0.53   -0.19   -0.39   -0.03    0.14    0.09    0.15    0.26    0.34
 1952     0.24    0.13   -0.09    0.24    0.04   -0.29   -0.42   -0.34    0.00   -0.12   -0.33   -0.28
 1953     0.25   -0.01    0.24    0.39    0.20    0.13    0.12   -0.00    0.29   -0.00    0.17   -0.10
 1954     0.18    0.09    0.01    0.04   -0.12   -0.47   -0.69   -0.72   -0.81   -0.76   -0.92   -0.56
 1955    -0.67   -0.89   -0.67   -0.93   -0.87   -0.81   -1.08   -0.81   -0.92   -1.48   -1.37   -1.26
 1956    -1.01   -0.97   -0.86   -0.59   -0.61   -0.94   -0.85   -0.75   -1.02   -0.87   -0.75   -0.47
 1957    -0.21    0.02   -0.03    0.28    0.46   -0.05    0.08    0.13    0.27    0.41    0.59    0.62
 1958     1.07    1.17    0.97    0.45    0.57    0.27    0.05    0.29   -0.20    0.06    0.15    0.41
 1959     0.30    0.39    0.21    0.19    0.20   -0.30   -0.19   -0.06   -0.13   -0.16   -0.34   -0.28
 1960    -0.42   -0.44   -0.35   -0.08   -0.15   -0.42   -0.37   -0.41   -0.33   -0.25   -0.33    0.09
 1961    -0.26   -0.13   -0.28   -0.36   -0.23   -0.23   -0.39   -0.39   -0.46   -0.62   -0.47   -0.59
 1962    -0.76   -0.42   -0.48   -0.26   -0.41   -0.23   -0.38   -0.34   -0.52   -0.41   -0.31   -0.43
 1963    -0.45   -0.25   -0.23   -0.13   -0.14   -0.38    0.04    0.27    0.14    0.40    0.42    0.40
 1964     0.29    0.34   -0.21   -0.18   -0.38   -0.65   -0.71   -0.89   -1.23   -1.19   -1.17   -0.96
 1965    -0.52   -0.46   -0.54   -0.27   -0.20   -0.09    0.07    0.28    0.30    0.59    0.70    0.68
 1966     0.59    0.58    0.82    0.35    0.25    0.21    0.39    0.24    0.13    0.01   -0.12   -0.08
 1967    -0.74   -0.67   -0.41   -0.04    0.15   -0.04   -0.09   -0.25   -0.44   -0.20   -0.10   -0.14
 1968    -0.25   -0.03   -0.41   -0.41   -0.36   -0.11   -0.10   -0.03   -0.26    0.18    0.52    0.48
 1969     0.93    1.23    0.67    0.48    0.32   -0.03    0.01    0.36    0.38    0.38    0.48    0.53
 1970     0.37    0.40    0.27    0.15    0.23   -0.07   -0.24   -0.49   -0.58   -0.69   -0.55   -0.97
 1971    -1.28   -1.00   -1.10   -0.74   -0.66   -0.74   -0.83   -0.87   -1.06   -0.61   -0.58   -0.47
 1972    -0.41   -0.03   -0.01    0.33    0.47    0.35    0.30    0.19    0.23    0.71    0.61    0.89
 1973     0.85    0.61    0.44   -0.04   -0.08   -0.56   -0.75   -0.95   -1.21   -1.30   -1.58   -1.86
 1974    -1.72   -1.15   -1.15   -0.94   -0.76   -0.81   -0.90   -0.73   -0.89   -0.96   -1.02   -0.90
 1975    -0.70   -0.35   -0.60   -0.72   -0.88   -1.02   -1.40   -1.62   -1.92   -1.93   -1.88   -1.88
 1976    -1.42   -0.97   -0.59   -0.51   -0.52   -0.46   -0.49   -0.45   -0.05    0.15    0.31    0.05
 1977     0.04    0.09    0.03   -0.13   -0.11    0.12    0.36    0.39    0.49    0.48    0.62    0.73
 1978     0.48    0.38    0.03   -0.08   -0.06   -0.33   -0.25   -0.37   -0.45   -0.31   -0.16   -0.10
 1979     0.18    0.30    0.22    0.07   -0.13   -0.15   -0.06   -0.13   -0.15    0.02    0.06    0.50
 1980     0.44    0.60    0.40    0.30    0.35    0.24    0.17   -0.09   -0.10    0.10    0.27    0.13
 1981    -0.11   -0.03    0.18   -0.08   -0.05   -0.28   -0.42   -0.31   -0.17   -0.13   -0.11    0.10
 1982    -0.13   -0.06    0.18    0.37    0.52    0.62    0.22    0.26    0.38    0.85    0.62    0.66
 1983     0.76    0.73    0.52    0.26    0.29    0.03   -0.34   -0.36   -0.64   -0.86   -0.89   -0.68
 1984    -0.70   -0.65   -0.76   -0.85   -0.85   -0.78   -0.51   -0.57   -0.34   -0.70   -0.91   -1.11
 1985    -0.53   -0.60   -0.78   -0.84   -0.75   -0.74   -0.43   -0.30   -0.30   -0.28   -0.17   -0.08
 1986    -0.37   -0.23   -0.33   -0.27   -0.22    0.05    0.15    0.32    0.49    0.56    0.66    0.58
 1987     0.60    0.80    0.86    0.52    0.56    0.76    0.68    0.71    0.83    0.94    1.01    0.94
 1988     0.67    0.44    0.31   -0.26   -0.58   -0.77   -0.92   -0.89   -1.03   -1.58   -1.65   -1.59
 1989    -1.61   -1.36   -1.25   -0.97   -0.74   -0.84   -0.58   -0.61   -0.38   -0.38   -0.27    0.10
 1990     0.23    0.43    0.45    0.29    0.24    0.10    0.27    0.35    0.26    0.42    0.37    0.64
 1991     0.66    0.60    0.43    0.55    0.56    0.58    0.50    0.51    0.31    0.72    0.70    0.82
 1992     0.65    0.88    0.86    0.76    0.72    0.38    0.38    0.15    0.11    0.02    0.11    0.29
 1993     0.47    0.47    0.37    0.52    0.52    0.41    0.38    0.31    0.38    0.32    0.43    0.37
 1994     0.19    0.03    0.11    0.25    0.27    0.37    0.59    0.79    0.58    0.79    0.94    0.91
 1995     0.91    0.90    0.82    0.55    0.49    0.43    0.25    0.04   -0.09   -0.28   -0.30   -0.24
 1996    -0.35   -0.31   -0.20   -0.18   -0.22   -0.04   -0.18   -0.28   -0.26   -0.19   -0.08    0.03
 1997     0.10    0.19    0.20    0.53    0.67    0.53    0.71    0.76    0.86    0.83    0.94    0.78
 1998     0.91    0.85    0.51    0.23    0.19   -0.27   -0.45   -0.64   -0.70   -1.02   -1.10   -1.24
 1999    -1.50   -1.43   -1.02   -0.88   -0.84   -0.78   -0.82   -0.92   -0.76   -0.84   -1.05   -1.20
 2000    -1.35   -1.38   -1.34   -1.10   -0.92   -0.67   -0.58   -0.44   -0.40   -0.48   -0.52   -0.80
 2001    -0.82   -0.77   -0.61   -0.33   -0.23   -0.05    0.17    0.21    0.29    0.16    0.16    0.01
 2002     0.27    0.25    0.26    0.37    0.37    0.59    0.59    0.62    0.62    0.80    0.95    0.84
 2003     0.71    0.69    0.65    0.42    0.09    0.19    0.25    0.22    0.26    0.49    0.55    0.41
 2004     0.40    0.32    0.08    0.23    0.29    0.30    0.49    0.55    0.72    0.75    0.73    0.75
 2005     0.82    0.60    0.51    0.37    0.28    0.24    0.10    0.10    0.10    0.09   -0.04   -0.25
 2006    -0.54   -0.66   -0.48   -0.22   -0.00    0.16    0.21    0.45    0.57    0.66    0.76    0.82
 2007     0.53    0.35    0.15    0.10   -0.05    0.04   -0.10   -0.17   -0.56   -0.77   -1.11   -1.08
 2008    -1.38   -1.46   -1.23   -0.95   -0.85   -0.66   -0.45   -0.37   -0.45   -0.40   -0.52   -0.72
 2009    -0.71   -0.52   -0.35   -0.09    0.16    0.34    0.46    0.62    0.59    0.92    1.21    1.31
 2010     1.21    0.95    0.90    0.70    0.10   -0.25   -0.61   -1.12   -1.28   -1.40   -1.41   -1.37
 2011    -1.38   -1.02   -0.74   -0.69   -0.53   -0.42   -0.47   -0.58   -0.68   -0.75   -0.74   -1.04
 2012    -1.01   -0.72   -0.56   -0.32   -0.28   -0.16   -0.06    0.28    0.28    0.33    0.36    0.10
 2013    -0.06   -0.15   -0.18   -0.06   -0.06   -0.12   -0.11    0.02   -0.00   -0.05    0.16   -0.08
 2014    -0.23    0.08    0.27    0.33    0.41    0.39    0.23    0.33    0.47    0.53    0.81    0.71
 2015     0.71    0.84    0.76    1.02    0.97    1.05    1.04    1.05    1.12    1.19    1.59    1.51
 2016     1.33    1.30    1.15    0.88    0.63    0.45    0.24    0.02   -0.16   -0.38   -0.29   -0.13
 2017    -0.13    0.06   -0.05    0.19    0.29    0.34    0.29    0.17   -0.10   -0.10   -0.21   -0.31
 2018    -0.31   -0.20   -0.09    0.18    0.29    0.29    0.34    0.46    0.56    0.84    0.81    0.89
 2019     0.50    0.67    0.68    0.58    0.65    0.74    0.72    0.54    0.51    0.86    0.88    0.77
 2020     0.88    0.82    0.70    0.61    0.18    0.19    0.17   -0.10   -0.28   -0.66   -0.49   -0.68
 2021    -0.93   -0.76   -0.53   -0.27   -0.15    0.02   -0.11   -0.19   -0.32   -0.46   -0.47   -0.63
 2022    -0.26   -0.17   -0.56   -0.60   -0.68   -0.61   -0.59   -0.79   -0.87   -0.86   -0.57   -0.58
 2023    -0.57   -0.50   -0.13    0.23    0.35    0.62    0.73    1.03    1.13    1.10    1.32    1.19
 2024     1.40    1.21    0.99    0.85    0.67  -99.99  -99.99  -99.99  -99.99  -99.99  -99.99  -99.99
  -99.99
  NINA4
 5N-5S 160E-150W 
 HadISST 
  Anomaly from 1981-2010
 https://psl.noaa.gov/gcos_wgsp/Timeseries/Nino4/
  units=degC
