# Supplementary material for: Contribution of North Atlantic temperature variability to El Niño cyclicity as revealed by spectral causality estimates
Source: Sci Rep. 2026 Apr 20;16:18231. doi: 10.1038/s41598-026-48274-z (PMC13261045; doi:10.1038/s41598-026-48274-z)
Supplement: Supplementary file 1 — Supplementary Information 1. [file 41598_2026_48274_MOESM1_ESM.zip › 41598_2026_48274_MOESM1_ESM/SpectralCausality.F90]

 program SpectralCausality 
! The program computes spectral causality estimates to reproduce the main results of the paper [Mokhov & Smirnov // SciRep, 2026]

 use numerical_subprograms
! This module contains subprorams from [Numerical Recipes in Fortran] to realize the least-squares routine

 implicit none 

 integer :: i,j,k,d,ndata,ma,ddata,dmax,dmin(2),dmin2(2),wstart,randcount,dx,dy,dxy,criterium(2),Nacf,Nw,filtwin,Nts
 integer, parameter :: mp = 1850, np = 50, nx = 36
 real(8) :: U(mp,np), V(np,np), w(np), xx(mp), yy(mp), xx_mean(mp), yy_mean(mp), ksi(2,mp), xx0(mp), mean !x(ndata,ddata), y(ndata), sig(ndata), chisq, cvm(ncvm,ncvm), a(ma)
 real(8) :: A_arp(nx,nx), A_arp0(nx,nx), G_arp(nx,nx), C_arp(nx,nx), C_arp0(nx,nx), G_arp0(nx,nx), ff, x_seas(12), y_seas(12), weight
 real(8), allocatable :: x(:,:), y(:), sig(:), cvm(:,:), a(:), Sch(:), res(:,:)
 real(8) :: chisq(4,0:np),f(0:np),p_l(0:np),var(3),Schmin(2),p_lmin,p_lmin0,Cov(2,2,0:np),f_max,wstartR,acf(2,0:2000),VV(2),ccf(2,0:2000), XY_coh(0:1000), XY_ph(0:1000)
 character(50) :: ch1, ch2
 complex(8) :: iomega, Delta, a11, a12, a21, a22, h11, h12, h21, h22, D2, Wxy, Wxy2, Xf(0:1000), Yf(0:1000), XY_sp(0:1000)
 real(8) :: Wx, Wy, Gy_x, Gy_xlog, Gx_y, Gx_ylog, pi, Wx2, Wy2, Wx1, Wy1, Sy_x, Sx_y, dt, Xf_sp(0:1000), Yf_sp(0:1000), Xf_mean(0:1000), Yf_mean(0:1000), time_start
!-----------------------------------------------------------------!

 ch1 = 'amon_us_long_data_1870_2023.txt'
 ch2 = 'nino34_long_data_1870_2024.txt' ! or ch2 = 'nino3_long_data_1870_2024.txt' or ch2 = 'nino4_long_data_1870_2024.txt'
 open(1,File=ch1) !input file with an AMO index
 open(2,File=ch2) !input file with an ENSO index

! In the following block, the names of output files and column headings in the output files are specified
 open(3,File='results_detailed_ind1.txt') !file with AR model coefficients for individual xx model
 open(4,File='results_detailed_ind2.txt') !file with AR model coefficients for individual yy model
 open(5,File='results_final_ind.txt') !file with chaarcteristics of optimal individual AR models (including prediction errors)
 WRITE (5, '(A16,A5,7A16)',advance='no') 'time_end', 'd1', 'err1_corr', 'err1', 'Sch1', 'F1', 'd1*p1', 'Var1', 'VarMod1'
 WRITE (5, '(A5,7A16)') 'd2', 'err2_corr', 'err2', 'Sch2', 'F2', 'd2*p2', 'Var2', 'VarMod2'
 open(6,File='results_detailed_joint1.txt') !file with AR model coefficients for joint xx model
 open(7,File='results_detailed_joint2.txt') !file with AR model coefficients for joint yy model
 open(8,File='results_final_joint.txt') !file with characteristics of optimal joint AR models (including prediction errors and prediction improvements)
 WRITE (8, '(A16,A5,9A16)',advance='no') 'time_end','d12', 'err12_corr', 'err12', 'PI1', 'PI1norm', 'PI1corr', 'PI1normcorr', 'Sch12', 'f12', 'd12*p12'
 WRITE (8, '(A5,9A16)') 'd21', 'err21_corr', 'err21', 'PI2', 'PI2norm', 'PI2corr', 'PI2normcorr', 'Sch21', 'f21', 'd21*p21'
 open(9,File='results_final_jointdyn.txt') 
 WRITE (9, '(8A16)',advance='no') 'time_end','Var1', 'VarMod1', 'Var2', 'VarMod2', 'Corr', 'CorrMod', 'CorrRes'
 WRITE (9, '(5A16)',advance='no') 'VarMod1_k1_0', 'VarMod2_k1_0', 'CorrMod_k1_0', 'DV1/V1_k1_0', 'DV2/V2_k1_0'
 WRITE (9, '(5A16)',advance='no') 'VarMod1_k2_0', 'VarMod2_k2_0', 'CorrMod_k2_0', 'DV1/V1_k2_0', 'DV2/V2_k2_0'
 WRITE (9, '(5A16)',advance='no') 'VarMod1_n2_0', 'VarMod2_n2_0', 'CorrMod_n2_0', 'DV1/V1_n2_0', 'DV2/V2_n2_0'
 WRITE (9, '(5A16)',advance='no') 'VarMod1_n1_0', 'VarMod2_n1_0', 'CorrMod_n1_0', 'DV1/V1_n1_0', 'DV2/V2_n1_0'
 WRITE (9, '(2A16)') 'DV1/V1_0', 'DV2/V2_0'
! The file 9 includes the long-term causal effects on variance, in particular, 
! DV1/V1_k1_0 is the relative effect of the coupling y->x on the varaince of x
! DV2/V2_k2_0 is the relative effect of the coupling x->y on the varaince of y
 open(11,file='noise1.txt'); open(12,file='noise2.txt') !files with residual errors time series (noises)
 open(13,file='acfnoise1.txt'); open(14,file='acfnoise2.txt'); open(15,file='ccfnoise.txt') !files with noise ACFs and CCF
 open (50, file='spectra.txt') !the main spectral effect estimation results
 write(50,'(16A15)') 'dicsr_f', 'discr_f/dt', '|D2|^2', '1/|D|^2', 'Wx2*dt', 'Gy->x', 'Gy->xlog', 'Wy2*dt', 'Gx->y', 'Gx->ylog', 'coh_xy', 'phi_xy', 'Wx1*dt', 'Sy->x', 'Wy1*dt', 'Sx->y'
! The file 50 includes the joint model spectra (Wx2 and Wy2), the individual models spectra (Wx1 and Wy1)
! and spectral causal effects y->x (Sy_x) amd x->y (Sx_y)

! The end of file names and column headings specification

 pi = 2.0D0*dacos(0.0D0)
 Nts = 153*12          !time series length of 153 years
 time_start = 1869.0D0 !starting date of the time series under study

! The following block comutes seasonal (12-month) component and subtracts it from xx (AMO index) and yy (ENSO index)
 x_seas = 0.0D0
 y_seas = 0.0D0
 do i = 1, Nts/12 !corresponds to the time series interval 1870-2022
  read(1,'(I5,12F9.3)') randcount, xx((i-1)*12+1:(i-1)*12+12)   ! AMO index
  read(2,'(I6,12F8.2)') randcount, yy((i-1)*12+1:(i-1)*12+12)   ! ENSO index
  do j = 1, 12
   x_seas(j) = x_seas(j) + xx((i-1)*12+j)
   y_seas(j) = y_seas(j) + yy((i-1)*12+j)
  end do
 end do
 x_seas = x_seas/(Nts/12)
 y_seas = y_seas/(Nts/12)
  
 open(21,file='signal_seas1.txt'); open(22,file='signal_seas2.txt')
 do i = 1, Nts/12 !1870-2022
  do j = 1, 12
   write(21,'(3E15.6E2)') time_start +i-1+(j-0.5D0)/12.0D0, xx((i-1)*12+j), x_seas(j) !1869.0
   write(22,'(3E15.6E2)') time_start +i-1+(j-0.5D0)/12.0D0, yy((i-1)*12+j), y_seas(j) !1869.0
   xx((i-1)*12+j) = xx((i-1)*12+j) - x_seas(j)
   yy((i-1)*12+j) = yy((i-1)*12+j) - y_seas(j)
  end do
 end do
 close(21); close(22)
! The end of seasonal component subtraction
 
! The following block removes low-frequency component (moving average) from each signal xx and yy
 filtwin = 60 ! window length of the moving average filter in months, i.e. 5 years here
 open(21,file='signal1.txt'); open(22,file='signal2.txt')
 do i = 1, Nts-filtwin ! filtered time series covers the interval of 1871.5-2020.5 for the 5-yr moving window filter
  xx_mean(i) = sum(xx(i:i+filtwin))/(filtwin+1.0D0)
  yy_mean(i) = sum(yy(i:i+filtwin))/(filtwin+1.0D0)
 end do
 do i = 1, filtwin/2 !1869.0-1871.5
  write(21,'(2E15.6E2)') time_start+(i-0.5D0)/12.0D0, xx(i)
  write(22,'(2E15.6E2)') time_start+(i-0.5D0)/12.0D0, yy(i)
 end do
 do i = 1, Nts - filtwin !1776 !1871.5-2019.5
  xx(i) = xx(i+filtwin/2) - xx_mean(i)
  yy(i) = yy(i+filtwin/2) - yy_mean(i)
  write(21,'(4E15.6E2)') time_start+(filtwin/2+i-0.5D0)/12.0D0, xx(i+filtwin/2), xx_mean(i), xx(i)
  write(22,'(4E15.6E2)') time_start+(filtwin/2+i-0.5D0)/12.0D0, yy(i+filtwin/2), yy_mean(i), yy(i)
 end do
 do i = 1, filtwin/2 !2019.5-2022
  write(21,'(2E15.6E2)') time_start+(Nts - filtwin/2 +i-0.5D0)/12.0D0, xx(i+Nts - filtwin/2)
  write(22,'(2E15.6E2)') time_start+(Nts - filtwin/2 +i-0.5D0)/12.0D0, yy(i+Nts - filtwin/2)
 end do
 close(21); close(22)
! The end of high-pass filtering  
  
! The following block finds an optimal AR model for spectral causality estimation
 dmax = 13 ! maximal value of trial AR model dimensions 
 allocate(Sch(0:dmax)); ndata = Nts-filtwin-dmax 
 allocate(y(ndata), sig(ndata), res(2,ndata));  sig = 1.0D0
 p_lmin0 = 1.0D0
 Nacf = 120
 wstart = 0
 wstartR = time_start + filtwin/24.0 + (wstart+dmax+ndata)/12.0D0 !1869.0D0+...

! Construction of an individual AR model for xx
 do i = dmax+1, dmax+ndata
  y(i-dmax) = xx(i+wstart)
 end do
 var(1) = sum((y(1:ndata)-sum(y(1:ndata))/ndata)*(y(1:ndata)-sum(y(1:ndata))/ndata))/ndata
 chisq(1,0) = var(1)*ndata; f(0) = 0.0D0; p_l(0) = 1.0D0 
 Sch(0) = (ndata*dlog(var(1)))/2.0D0+dlog(ndata*1.0D0)/2.0D0
 WRITE (3, '(3E16.5E2,F16.2)') (var(1)*ndata)/(ndata-1), var(1), Sch(0), wstartR
 WRITE (3, '(A)') ''
 
 do d = 1, dmax
  ddata = d; ma = ddata+1;  allocate(x(ndata,ddata), cvm(ma,ma), a(ma))
  do i = dmax+1, dmax+ndata
   do j = 1, d
    x(i-dmax,j) = xx(i-j+wstart)
   end do
  end do

  call svdfit(x,y,sig,ndata,ddata,a,ma,u,v,w,mp,np,chisq(1,d),polynomial,1) !least-squares subroutine to fit an AR model to the data
  call svdvar(v,ma,np,w,cvm,ma)

  do i = 1, ma
   WRITE (3, '(2E16.5E2)') a(i), dsqrt(cvm(i,i)*chisq(1,d)/(ndata-ma)) !file with individual AR model coefficients for the xx time series
  end do

  A_arp = 0.0D0; G_arp = 0.0D0
  do i = 1, ddata
   A_arp(1,i) = a(i+1)
  end do                                    
  do i = 2, ddata
   A_arp(i,i-1) = 1.0D0
  end do
  G_arp(1,1) = chisq(1,d)/(ndata-ma)        
  call CovAR0(A_arp,nx,ddata,G_arp,C_arp)

  Sch(d) = (ndata*dlog(chisq(1,d)/ndata))/2.0D0+ma*dlog(ndata*1.0D0)/2.0D0; Cov(1,1,d) = C_arp(1,1)
  f(d) = ((chisq(1,0) - chisq(1,d))/d)/(chisq(1,d)/(ndata-ma))
  p_l(d) = betai((ndata-ma)/2.0D0,d/2.0D0,(ndata-ma)/(ndata-ma + d*f(d)))
  WRITE (3, '(4E16.5E2,E16.5E3,E16.5E2)') chisq(1,d)/(ndata-ma), chisq(1,d)/ndata, Sch(d), f(d), d*p_l(d), C_arp(1,1) !file with individual AR model prediction error (chisq), Schwarz criterion (Sch), etc
  WRITE (3, '(A)') ''

  deallocate(x,cvm,a)
 end do
 
 dmin(1) = 0
  Schmin(1) = Sch(0)
  do d = 1, dmax !2, 2 !
   if (Sch(d) < Schmin(1)) then
    dmin(1) = d; Schmin(1) = Sch(d)
   end if
  end do
 WRITE (3, '(A10,I5)') 'dmin = ',dmin(1)
 if (dmin(1) > 0) then
  WRITE (5, '(F16.2,I5,4E16.5E2,E16.5E3,2E16.5E2)',advance='no') wstartR,dmin(1),chisq(1,dmin(1))/(ndata-ma), chisq(1,dmin(1))/ndata, Sch(dmin(1)), f(dmin(1)), dmin(1)*p_l(dmin(1)), var(1), Cov(1,1,dmin(1))
 else
  WRITE (5, '(F16.2,I5,4E16.5E2,E16.5E3,2E16.5E2)',advance='no') wstartR,dmin(1),chisq(1,dmin(1))/(ndata-ma), chisq(1,dmin(1))/ndata, Sch(dmin(1)), f(dmin(1)), p_l(dmin(1)), var(1), Cov(1,1,dmin(1))
 end if
! The end of the construction of an individual AR model for xx 

! Construction of an individual AR model for yy
 do i = dmax+1, dmax+ndata
  y(i-dmax) = yy(i+wstart)
 end do
 var(2) = sum((y(1:ndata)-sum(y(1:ndata))/ndata)*(y(1:ndata)-sum(y(1:ndata))/ndata))/ndata;  chisq(2,0) = var(2)*ndata 
 Sch(0) = (ndata*dlog(var(2)))/2.0D0+dlog(ndata*1.0D0)/2.0D0; f(0) = 0.0D0; p_l(0) = 1.0D0
 WRITE (4, '(3E16.5E2,F16.2)') (var(2)*ndata)/(ndata-1), var(2), Sch(0), wstartR
 WRITE (4, '(A)') ''
 
 do d = 1, dmax 
  ddata = d; ma = ddata+1;  allocate(x(ndata,ddata), cvm(ma,ma), a(ma))
  do i = dmax+1, dmax+ndata
   do j = 1, d
    x(i-dmax,j) = yy(i-j+wstart)
   end do
  end do

  call svdfit(x,y,sig,ndata,ddata,a,ma,u,v,w,mp,np,chisq(2,d),polynomial,1)
  call svdvar(v,ma,np,w,cvm,ma)

  do i = 1, ma
   WRITE (4, '(2E16.5E2)') a(i), dsqrt(cvm(i,i)*chisq(2,d)/(ndata-ma))
  end do

  A_arp = 0.0D0; G_arp = 0.0D0
  do i = 1, ddata
   A_arp(1,i) = a(i+1)
  end do 
  do i = 2, ddata
   A_arp(i,i-1) = 1.0D0
  end do
  G_arp(1,1) = chisq(2,d)/(ndata-ma)
  call CovAR0(A_arp,nx,ddata,G_arp,C_arp)

  Sch(d) = (ndata*dlog(chisq(2,d)/ndata))/2.0D0+ma*dlog(ndata*1.0D0)/2.0D0; Cov(1,1,d) = C_arp(1,1)
  f(d) = ((chisq(2,0) - chisq(2,d))/d)/(chisq(2,d)/(ndata-ma))
  p_l(d) = betai((ndata-ma)/2.0D0,d/2.0D0,(ndata-ma)/(ndata-ma + d*f(d)))
  WRITE (4, '(4E16.5E2,E16.5E3,E16.5E2)') chisq(2,d)/(ndata-ma), chisq(2,d)/ndata, Sch(d), f(d), d*p_l(d), C_arp(1,1)
  WRITE (4, '(A)') ''

  deallocate(x,cvm,a)
 end do
 
 dmin(2) = 0
  Schmin(2) = Sch(0)
  do d = 1, dmax !5, 5 !
   if (Sch(d) < Schmin(2)) then
    dmin(2) = d; Schmin(2) = Sch(d)
   end if
  end do
 WRITE (4, '(A10,I5)') 'dmin = ',dmin(2)
 if (dmin(2) > 0) then
  WRITE (5, '(I5,4E16.5E2,E16.5E3,2E16.5E2)') dmin(2), chisq(2,dmin(2))/(ndata-ma), chisq(2,dmin(2))/ndata, Sch(dmin(2)), f(dmin(2)), dmin(2)*p_l(dmin(2)), var(2), Cov(1,1,dmin(2))
 else
  WRITE (5, '(I5,4E16.5E2,E16.5E3,2E16.5E2)') dmin(2), chisq(2,dmin(2))/(ndata-ma), chisq(2,dmin(2))/ndata, Sch(dmin(2)), f(dmin(2)), p_l(dmin(2)), var(2), Cov(1,1,dmin(2))
 end if
! The end of the construction of an individual AR model for yy 

! Construction of a joint AR model for xx
 do i = dmax+1, dmax+ndata
  y(i-dmax) = xx(i+wstart)
 end do
 chisq(3,0) = chisq(1,dmin(1)); f(0) = 0.0D0; p_l(0) = 1.0D0
 WRITE (6, '(A9,F16.2)') 'wstart = ', wstartR
 do d = 1, dmax
  ddata = d+dmin(1); ma = ddata+1;  allocate(x(ndata,ddata), cvm(ma,ma), a(ma))
  do i = dmax+1, dmax+ndata
   do j = 1, dmin(1)
    x(i-dmax,j) = xx(i-j+wstart)
   end do
   do j = 1, d
    x(i-dmax,j+dmin(1)) = yy(i-j+wstart)
   end do
  end do

  call svdfit(x,y,sig,ndata,ddata,a,ma,u,v,w,mp,np,chisq(3,d),polynomial,1)
  call svdvar(v,ma,np,w,cvm,ma)

  do i = 1, ma
   WRITE (6, '(2E16.5E2)') a(i), dsqrt(cvm(i,i)*chisq(3,d)/(ndata-ma))
  end do

  Sch(d) = (ndata*dlog(chisq(3,d)/ndata))/2.0D0+ma*dlog(ndata*1.0D0)/2.0D0
  f(d) = ((chisq(1,dmin(1)) - chisq(3,d))/d)/(chisq(3,d)/(ndata-ma))
  p_l(d) = betai((ndata-ma)/2.0D0,d/2.0D0,(ndata-ma)/(ndata-ma + d*f(d)))
  WRITE (6, '(9E16.5E2)') chisq(3,d)/(ndata-ma), chisq(3,d)/ndata, (chisq(1,dmin(1))-chisq(3,d))/ndata, (chisq(1,dmin(1))-chisq(3,d))/chisq(1,dmin(1)), chisq(1,dmin(1))/(ndata-dmin(1)-1)-chisq(3,d)/(ndata-ma), (chisq(1,dmin(1))/(ndata-dmin(1)-1)-chisq(3,d)/(ndata-ma))/(chisq(1,dmin(1))/(ndata-dmin(1)-1)), Sch(d), f(d), d*p_l(d)
  WRITE (6, '(A)') ''; 

  deallocate(x,cvm,a)
 end do

 dmin2(1) = 0
  p_lmin = p_lmin0
  do d = 1, dmax !dmax !3, 3 !
   if (d*p_l(d) < p_lmin) then
    dmin2(1) = d; p_lmin = d*p_l(d)
   end if
  end do
 WRITE (6, '(A10,I5)') 'dmin2 = ',dmin2(1)
 if (dmin2(1) > 0) then
  WRITE (8, '(F16.2,I5,9E16.5E2)',advance='no') wstartR,dmin2(1), chisq(3,dmin2(1))/(ndata-ma), chisq(3,dmin2(1))/ndata, (chisq(1,dmin(1))-chisq(3,dmin2(1)))/ndata, (chisq(1,dmin(1))-chisq(3,dmin2(1)))/chisq(1,dmin(1)), chisq(1,dmin(1))/(ndata-dmin(1)-1)-chisq(3,dmin2(1))/(ndata-dmin2(1)-dmin(1)-1), (chisq(1,dmin(1))/(ndata-dmin(1)-1)-chisq(3,dmin2(1))/(ndata-dmin(1)-dmin2(1)-1))/(chisq(1,dmin(1))/(ndata-dmin(1)-1)), Sch(dmin2(1)), f(dmin2(1)), dmin2(1)*p_l(dmin2(1))
 else
  WRITE (8, '(F16.2,I5,9E16.5E2)',advance='no') wstartR,dmin2(1), chisq(3,dmin2(1))/(ndata-ma), chisq(3,dmin2(1))/ndata, (chisq(1,dmin(1))-chisq(3,dmin2(1)))/ndata, (chisq(1,dmin(1))-chisq(3,dmin2(1)))/chisq(1,dmin(1)), chisq(1,dmin(1))/(ndata-dmin(1)-1)-chisq(3,dmin2(1))/(ndata-dmin2(1)-dmin(1)-1), (chisq(1,dmin(1))/(ndata-dmin(1)-1)-chisq(3,dmin2(1))/(ndata-dmin(1)-dmin2(1)-1))/(chisq(1,dmin(1))/(ndata-dmin(1)-1)), Sch(dmin2(1)), f(dmin2(1)), p_l(dmin2(1))
 end if  
! The end of the construction of an joint AR model for xx 

! Construction of a joint AR model for yy 
 do i = dmax+1, dmax+ndata
  y(i-dmax) = yy(i+wstart)
 end do
 chisq(4,0) = chisq(2,dmin(2)); f(0) = 0.0D0; p_l(0) = 1.0D0
 WRITE (7, '(A9,F16.2)') 'wstart = ', wstartR
 do d = 1, dmax
  ddata = d+dmin(2); ma = ddata+1;  allocate(x(ndata,ddata), cvm(ma,ma), a(ma))
  do i = dmax+1, dmax+ndata
   do j = 1, dmin(2)
    x(i-dmax,j) = yy(i-j+wstart)
   end do
   do j = 1, d
    x(i-dmax,j+dmin(2)) = xx(i-j+wstart)
   end do
  end do

  call svdfit(x,y,sig,ndata,ddata,a,ma,u,v,w,mp,np,chisq(4,d),polynomial,1)
  call svdvar(v,ma,np,w,cvm,ma)

  do i = 1, ma
   WRITE (7, '(2E16.5E2)') a(i), dsqrt(cvm(i,i)*chisq(4,d)/(ndata-ma))
  end do

  Sch(d) = (ndata*dlog(chisq(4,d)/ndata))/2.0D0+ma*dlog(ndata*1.0D0)/2.0D0
  f(d) = ((chisq(2,dmin(2)) - chisq(4,d))/d)/(chisq(4,d)/(ndata-ma))
  p_l(d) = betai((ndata-ma)/2.0D0,d/2.0D0,(ndata-ma)/(ndata-ma + d*f(d)))
  WRITE (7, '(9E16.5E2)') chisq(4,d)/(ndata-ma), chisq(4,d)/ndata, (chisq(2,dmin(2))-chisq(4,d))/ndata, (chisq(2,dmin(2))-chisq(4,d))/chisq(2,dmin(2)), chisq(2,dmin(2))/(ndata-dmin(2)-1)-chisq(4,d)/(ndata-ma), (chisq(2,dmin(2))/(ndata-dmin(2)-1)-chisq(4,d)/(ndata-ma))/(chisq(2,dmin(2))/(ndata-dmin(2)-1)), Sch(d), f(d), d*p_l(d)
  WRITE (7, '(A)') ''; 

  deallocate(x,cvm,a)
 end do

 dmin2(2) = 0
  p_lmin = p_lmin0
  do d = 1, dmax !2, 2 !
   if (d*p_l(d) < p_lmin) then
    dmin2(2) = d; p_lmin = d*p_l(d)
   end if
  end do
 WRITE (7, '(A10,I5)') 'dmin2 = ',dmin2(2)
 if (dmin2(2) > 0) then
  WRITE (8, '(I5,9E16.5E2)') dmin2(2), chisq(4,dmin2(2))/(ndata-ma), chisq(4,dmin2(2))/ndata, (chisq(2,dmin(2))-chisq(4,dmin2(2)))/ndata, (chisq(2,dmin(2))-chisq(4,dmin2(2)))/chisq(2,dmin(2)), chisq(2,dmin(2))/(ndata-dmin(2)-1)-chisq(4,dmin2(2))/(ndata-dmin2(2)-dmin(2)-1), (chisq(2,dmin(2))/(ndata-dmin(2)-1)-chisq(4,dmin2(2))/(ndata-dmin(2)-dmin2(2)-1))/(chisq(2,dmin(2))/(ndata-dmin(2)-1)), Sch(dmin2(2)), f(dmin2(2)), dmin2(2)*p_l(dmin2(2))
 else
  WRITE (8, '(I5,9E16.5E2)') dmin2(2), chisq(4,dmin2(2))/(ndata-ma), chisq(4,dmin2(2))/ndata, (chisq(2,dmin(2))-chisq(4,dmin2(2)))/ndata, (chisq(2,dmin(2))-chisq(4,dmin2(2)))/chisq(2,dmin(2)), chisq(2,dmin(2))/(ndata-dmin(2)-1)-chisq(4,dmin2(2))/(ndata-dmin2(2)-dmin(2)-1), (chisq(2,dmin(2))/(ndata-dmin(2)-1)-chisq(4,dmin2(2))/(ndata-dmin(2)-dmin2(2)-1))/(chisq(2,dmin(2))/(ndata-dmin(2)-1)), Sch(dmin2(2)), f(dmin2(2)), p_l(dmin2(2))
 end if
! The end of the construction of a joint AR model for yy 

! The following block constructs again the optimal AR model for the determined optimal model dimensions and find it characteritics
 dx = max(dmin(1),dmin2(2)); dy = max(dmin(2),dmin2(1)); dxy = dx + dy
 ma = dmin(1)+dmin2(1)+1;  allocate(x(ndata,dmin(1)+dmin2(1)), cvm(ma,ma), a(ma))
 do i = dmax+1, dmax+ndata
  y(i-dmax) = xx(i+wstart)
 end do
 do i = dmax+1, dmax+ndata
  do j = 1, dmin(1)
   x(i-dmax,j) = xx(i-j+wstart)
  end do
  do j = 1, dmin2(1)
   x(i-dmax,j+dmin(1)) = yy(i-j+wstart)
  end do
 end do
 call svdfit_res(x,y,sig,ndata,dmin(1)+dmin2(1),a,ma,u,v,w,mp,np,chisq(3,dmin2(1)),polynomial,1,res(1,1:ndata)) !!!
 A_arp = 0.0D0; G_arp = 0.0D0
 do i = 1, dmin(1)
  A_arp(1,i) = a(i+1)
 end do 
 do i = 1, dmin2(1)
  A_arp(1,dx+i) = a(i+dmin(1)+1)
 end do 
 do i = 2, dx
  A_arp(i,i-1) = 1.0D0
 end do
 G_arp(1,1) = chisq(3,dmin2(1))/(ndata-dmin(1)-dmin2(1)-1)

 deallocate(x, cvm, a); ma = dmin(2)+dmin2(2)+1;  allocate(x(ndata,dmin(2)+dmin2(2)), cvm(ma,ma), a(ma))
 do i = dmax+1, dmax+ndata
  y(i-dmax) = yy(i+wstart)
 end do
 do i = dmax+1, dmax+ndata
  do j = 1, dmin2(2)
   x(i-dmax,j) = xx(i-j+wstart)
  end do
  do j = 1, dmin(2)
   x(i-dmax,j+dmin2(2)) = yy(i-j+wstart)
  end do
 end do
 call svdfit_res(x,y,sig,ndata,dmin(2)+dmin2(2),a,ma,u,v,w,mp,np,chisq(4,dmin2(2)),polynomial,1,res(2,1:ndata)) !!!
 do i = 1, dmin2(2)
  A_arp(dx+1,i) = a(i+1)
 end do 
 do i = 1, dmin(2)
  A_arp(dx+1,dx+i) = a(i+dmin2(2)+1)
 end do 
 do i = 2, dy
  A_arp(dx+i,dx+i-1) = 1.0D0
 end do
 G_arp(dx+1,dx+1) = chisq(4,dmin2(2))/(ndata-dmin(2)-dmin2(2)-1)

 G_arp(1,dx+1) = sum(res(1,1:ndata)*res(2,1:ndata))/(ndata-2)
 G_arp(dx+1,1) = G_arp(1,dx+1)
 var(3) = sum((xx(wstart+dmax+1:wstart+dmax+ndata)- sum(xx(wstart+dmax+1:wstart+dmax+ndata))/ndata)*(yy(wstart+dmax+1:wstart+dmax+ndata)- sum(yy(wstart+dmax+1:wstart+dmax+ndata))/ndata))/(ndata-1)
 
!The following block performs residual error analysis (ACFs and CCF)
 do i = 1, ndata
  write(11,'(E16.7E2)') res(1,i);  write(12,'(E16.7E2)') res(2,i)
 end do
 acf = 0.0D0
 do j = 0, Nacf
  do i = 1, ndata-j
   acf(1,j) = acf(1,j)+res(1,i)*res(1,i+j)
   acf(2,j) = acf(2,j)+res(2,i)*res(2,i+j)
  end do
 end do
 ccf = 0.0D0
 do j = 0, Nacf
  do i = 1, ndata-j
   ccf(1,j) = ccf(1,j)+res(1,i)*res(2,i+j)
   ccf(2,j) = ccf(2,j)+res(2,i)*res(1,i+j)
  end do
  ccf(:,j) = ccf(:,j)/(ndata-2)
 end do
 do i = -Nacf, -1
  write(15,'(2E16.7E2)') i*1.0D0, ccf(2,-i)*dsqrt((ndata-dmin(2)-dmin2(2)-1)*1.0D0*(ndata-dmin(1)-dmin2(1)-1))/dsqrt(chisq(3,dmin2(1))*chisq(4,dmin2(2)))
 end do
 do i = 0, Nacf
  write(13,'(2E16.7E2)') i*1.0D0, acf(1,i)/chisq(3,dmin2(1));  write(14,'(2E16.7E2)') i*1.0D0, acf(2,i)/chisq(4,dmin2(2))
  write(15,'(2E16.7E2)') i*1.0D0, ccf(1,i)*dsqrt((ndata-dmin(2)-dmin2(2)-1)*1.0D0*(ndata-dmin(1)-dmin2(1)-1))/dsqrt(chisq(3,dmin2(1))*chisq(4,dmin2(2)))
 end do
! The end of residual error analysis

! The following block determines the AR model spectra (using the condition of mutually independent noises in the AR equations for xx and yy) and finds the corresponding spectral causal effects
 dt = 1.0D0
 do i = 1, 500
  ff = i*0.5D0/500.0D0
  iomega = cmplx(0.0D0,2.0D0*pi*ff,8)
  a11 = 1.0D0; a12 = 0.0D0
  a22 = 1.0D0; a21 = 0.0D0
  do j = 1, dmin(1)
   a11 = a11 - A_arp(1,j)*cdexp(-j*iomega)
  end do
  do j = 1, dmin2(1)
   a12 = a12 - A_arp(1,dx+j)*cdexp(-j*iomega)
  end do
  do j = 1, dmin2(2)
   a21 = a21 - A_arp(dx+1,j)*cdexp(-j*iomega)
  end do
  do j = 1, dmin(2)
   a22 = a22 - A_arp(dx+1,dx+j)*cdexp(-j*iomega)
  end do
  D2 = a11*a22 - a12*a21
  h11 = a22/D2; h12 = -a12/D2; h22 = a11/D2; h21 = -a21/D2
  Wx2 = G_arp(1,1)*cdabs(h11)*cdabs(h11) + 2.0D0*G_arp(dx+1,1)*dreal(h11*dconjg(h12)) + G_arp(dx+1,dx+1)*cdabs(h12)*cdabs(h12)
  Gy_x = Wx2/(Wx2 - (G_arp(dx+1,dx+1) - G_arp(dx+1,1)*G_arp(dx+1,1)/G_arp(1,1))*cdabs(h12)*cdabs(h12)) - 1.0D0
  Gy_xlog = dlog(1.0D0+Gy_x)
  Wy2 = G_arp(dx+1,dx+1)*cdabs(h22)*cdabs(h22) + 2.0D0*G_arp(dx+1,1)*dreal(h22*dconjg(h21)) + G_arp(1,1)*cdabs(h21)*cdabs(h21)
  Gx_y = Wy2/(Wy2 - (G_arp(1,1) - G_arp(dx+1,1)*G_arp(dx+1,1)/G_arp(dx+1,dx+1))*cdabs(h21)*cdabs(h21)) - 1.0D0
  Gx_ylog = dlog(1.0D0+Gx_y)
  Wxy2 = G_arp(1,1)*h11*dconjg(h21) + G_arp(dx+1,1)*h12*dconjg(h21) + G_arp(dx+1,1)*h11*dconjg(h22) + G_arp(dx+1,dx+1)*h12*dconjg(h22)
  Wx1 = G_arp(1,1)/(cdabs(a11)*cdabs(a11))
  Sy_x = (Wx2 - Wx1)/Wx1
  Wy1 = G_arp(dx+1,dx+1)/(cdabs(a22)*cdabs(a22))
  Sx_y = (Wy2 - Wy1)/Wy1
  WRITE (50, '(16E15.5E2)') ff, ff/dt, cdabs(D2)*cdabs(D2), 1.0D0/(cdabs(D2)*cdabs(D2)), Wx2*dt, Gy_x, Gy_xlog, Wy2*dt, Gx_y, Gx_ylog, cdabs(Wxy2)*cdabs(Wxy2)/(Wx2*Wy2), datan(dimag(Wxy2)/dreal(Wxy2)), Wx1*dt, Sy_x, Wy1*dt, Sx_y
! The file 50 above includes the joint model spectra (Wx2 and Wy2), the individual models spectra (Wx1 and Wy1), and spectral causal effects
 end do
! The end of spectral causal effects estimation.
 
!The following block computes the long-term causal effects of variance
 call CovAR0(A_arp,nx,dxy,G_arp,C_arp)
 WRITE (9, '(F16.2,7E16.5E2)',advance='no') wstartR, var(1), C_arp(1,1), var(2), C_arp(dx+1,dx+1), var(3)/dsqrt(var(1)*var(2)), C_arp(1,dx+1)/dsqrt(C_arp(1,1)*C_arp(dx+1,dx+1)), G_arp(1,dx+1)/dsqrt(G_arp(1,1)*G_arp(dx+1,dx+1))
 A_arp0 = A_arp; C_arp0 = C_arp; G_arp0 = G_arp
 
 A_arp = A_arp0; G_arp = G_arp0; C_arp = 0.0D0
 A_arp(1,dx+1:dx+dy) = 0.0D0 
 call CovAR0(A_arp,nx,dxy,G_arp,C_arp)
 if (C_arp(1,1) > 0) then
  VV(1) = (C_arp0(1,1)-C_arp(1,1))/C_arp(1,1)
 else
  VV(1) = 000.0D0
 end if
 if (C_arp(dx+1,dx+1) > 0) then
  VV(2) = (C_arp0(dx+1,dx+1)-C_arp(dx+1,dx+1))/C_arp(dx+1,dx+1)
 else
  VV(2) = 000.0D0
 end if
 WRITE (9, '(5E16.5E2)',advance='no') C_arp(1,1), C_arp(dx+1,dx+1), C_arp(1,dx+1)/dsqrt(C_arp(1,1)*C_arp(dx+1,dx+1)), VV(1), VV(2)

 A_arp = A_arp0; G_arp = G_arp0; C_arp = 0.0D0
 A_arp(dx+1,1:dx) = 0.0D0
 call CovAR0(A_arp,nx,dxy,G_arp,C_arp)
 if (C_arp(1,1) > 0) then
  VV(1) = (C_arp0(1,1)-C_arp(1,1))/C_arp(1,1)
 else
  VV(1) = 000.0D0
 end if
 if (C_arp(dx+1,dx+1) > 0) then
  VV(2) = (C_arp0(dx+1,dx+1)-C_arp(dx+1,dx+1))/C_arp(dx+1,dx+1)
 else
  VV(2) = 000.0D0
 end if
 WRITE (9, '(5E16.5E2)',advance='no') C_arp(1,1), C_arp(dx+1,dx+1), C_arp(1,dx+1)/dsqrt(C_arp(1,1)*C_arp(dx+1,dx+1)), VV(1), VV(2)  

 A_arp = A_arp0; G_arp = G_arp0; C_arp = 0.0D0
 G_arp(dx+1,dx+1) = 0.0D0; G_arp(1,dx+1) = 0.0D0; ; G_arp(dx+1,1) = G_arp(1,dx+1)
 call CovAR0(A_arp,nx,dxy,G_arp,C_arp)
 if (C_arp(1,1) > 0) then
  VV(1) = (C_arp0(1,1)-C_arp(1,1))/C_arp(1,1)
 else
  VV(1) = 000.0D0
 end if
 if (C_arp(dx+1,dx+1) > 0) then
  VV(2) = (C_arp0(dx+1,dx+1)-C_arp(dx+1,dx+1))/C_arp(dx+1,dx+1)
 else
  VV(2) = 000.0D0
 end if
 WRITE (9, '(5E16.5E2)',advance='no') C_arp(1,1), C_arp(dx+1,dx+1), C_arp(1,dx+1)/dsqrt(C_arp(1,1)*C_arp(dx+1,dx+1)), VV(1), VV(2)

 A_arp = A_arp0; G_arp = G_arp0; C_arp = 0.0D0
 G_arp(1,1) = 0.0D0; G_arp(1,dx+1) = 0.0D0; ; G_arp(dx+1,1) = G_arp(1,dx+1)
 call CovAR0(A_arp,nx,dxy,G_arp,C_arp)
 if (C_arp(1,1) > 0) then
  VV(1) = (C_arp0(1,1)-C_arp(1,1))/C_arp(1,1)
 else
  VV(1) = 000.0D0
 end if
 if (C_arp(dx+1,dx+1) > 0) then
  VV(2) = (C_arp0(dx+1,dx+1)-C_arp(dx+1,dx+1))/C_arp(dx+1,dx+1)
 else
  VV(2) = 000.0D0
 end if
 WRITE (9, '(5E16.5E2)',advance='no') C_arp(1,1), C_arp(dx+1,dx+1), C_arp(1,dx+1)/dsqrt(C_arp(1,1)*C_arp(dx+1,dx+1)), VV(1), VV(2)

 A_arp = A_arp0; G_arp = G_arp0; C_arp = 0.0D0
 A_arp(1,dx+1:dx+dy) = 0.0D0
 A_arp(dx+1,1:dx) = 0.0D0
 call CovAR0(A_arp,nx,dxy,G_arp,C_arp); C_arp0 = C_arp

 A_arp = A_arp0; G_arp = G_arp0; C_arp = 0.0D0
 A_arp(dx+1,1:dx) = 0.0D0
 call CovAR0(A_arp,nx,dxy,G_arp,C_arp)
 if (C_arp0(1,1) > 0) then
  VV(1) = (C_arp(1,1)-C_arp0(1,1))/C_arp0(1,1)
 else
  VV(1) = 000.0D0
 end if
 WRITE (9, '(E16.5E2)',advance='no') VV(1)

 A_arp = A_arp0; G_arp = G_arp0; C_arp = 0.0D0
 A_arp(1,dx+1:dx+dy) = 0.0D0
 call CovAR0(A_arp,nx,dxy,G_arp,C_arp)
 if (C_arp0(dx+1,dx+1) > 0) then
  VV(2) = (C_arp(dx+1,dx+1)-C_arp0(dx+1,dx+1))/C_arp0(dx+1,dx+1)
 else
  VV(2) = 000.0D0
 end if
 WRITE (9, '(E16.5E2)') VV(2)
! The end of the long-term causal effects of variance computation

 deallocate(x, cvm, a, y, sig, res)
 close(1); close(2); close(3); close(4); close(5); close(6); close(7); close(8)
 close(9); close(10); close(11); close(12); close(13); close(14); close(15)
 close (50)

end program SpectralCausality
