# Supplementary material for: Contribution of North Atlantic temperature variability to El Niño cyclicity as revealed by spectral causality estimates
Source: Sci Rep. 2026 Apr 20;16:18231. doi: 10.1038/s41598-026-48274-z (PMC13261045; doi:10.1038/s41598-026-48274-z)
Supplement: Supplementary file 1 — Supplementary Information 1. [file 41598_2026_48274_MOESM1_ESM.zip › 41598_2026_48274_MOESM1_ESM/Subprograms.f90]

 module numerical_subprograms
! The module contains several subprograms (mainly taken from [W.H. Press et al, Numerical Recipes in Fortran, 1997])
! to realize the least-squares routine via the SVD and to solve linear algebraic equations via LU decompoistion

 implicit none 

 contains

 SUBROUTINE ludcmp(a,n,np,indx,d)

  integer,intent(in) ::	n,np
  real(8),intent(inout) :: a(np,np)
  real(8),intent(out) :: d
  integer,intent(out) :: indx(n)
!-----------------------------------------------------------------!
  integer, parameter :: Nmax = 2000
  real(8), parameter :: TINY = 1.0D-20
  INTEGER i,imax,j,k
  REAL(8) aamax,dum,sum,vv(NMAX) 

  d=1.0D0 
  do i=1,n !Loop over rows to get the implicit scaling information.
   aamax=0.0D0
   do j=1,n
    if (abs(a(i,j)).gt.aamax) aamax=abs(a(i,j))
   end do
!   if (aamax.eq. 0.0D0) pause 'singular matrix in ludcmp' No nonzero largest element.
   vv(i)=1./aamax !Save the scaling.
  end do 
  
  do j=1,n !This is the loop over columns of Crout's method.
   do i=1,j-1 !This is equation (2.3.12) except for i = j.
    sum=a(i,j)
    do k=1,i-1
     sum=sum-a(i,k)*a(k,j)
    end do 
    a(i,j)=sum
   end do
   aamax=0.0D0 !Initialize for the search for largest pivot element.
   do i=j,n !This is i = j of equation (2.3.12) and i = j+1: ::N
               !of equation (2.3.13). 
    sum=a(i,j)
    do k=1,j-1
     sum=sum-a(i,k)*a(k,j)
    end do
    a(i,j)=sum
    dum=vv(i)*abs(sum) !Figure of merit for the pivot.
    if (dum.ge.aamax) then !Is it better than the best so far?
     imax=i
     aamax=dum
    end if
   end do
   if (j.ne.imax)then !Do we need to interchange rows?
    do k=1,n !Yes, do so...
     dum=a(imax,k)
     a(imax,k)=a(j,k)
     a(j,k)=dum
    end do
    d=-d           !...and change the parity of d.
    vv(imax)=vv(j) !Also interchange the scale factor.
   end if
   indx(j)=imax
!   if(a(j,j).eq.0.0D0) a(j,j)=TINY
!If the pivot element is zero the matrix is singular (at least to the precision of the algorithm).
!For some applications on singular matrices, it is desirable to substitute TINY
!for zero.
   if(j.ne.n)then !Now, nally, divide by the pivot element.
    dum=1./a(j,j)
    do i=j+1,n
     a(i,j)=a(i,j)*dum
    end do
   endif
  end do !Go back for the next column in the reduction.

 end subroutine ludcmp
!-----------------------------------------------------------------!

!-----------------------------------------------------------------!
 SUBROUTINE lubksb(a,n,np,indx,b)

  integer,intent(in) ::	n,np,indx(n)
  real(8),intent(in) :: a(np,np)
  real(8),intent(inout) :: b(n)
  
  INTEGER i,ii,j,ll
  REAL(8) sum

  ii=0 !When ii is set to a positive value, it will become the index
       !of the rst nonvanishing element of b. We now do
       !the forward substitution, equation (2.3.6). The only new
       !wrinkle is to unscramble the permutation as we go.
  do i=1,n
   ll=indx(i)
   sum=b(ll)
   b(ll)=b(i)
   if (ii.ne.0)then
    do j=ii,i-1
     sum=sum-a(i,j)*b(j)
    end do
   else if (sum.ne.0.) then
    ii=i !A nonzero element was encountered, so from now on we will
         !have to do the sums in the loop above. 
   endif
   b(i)=sum
  end do
  do i=n,1,-1 !Now we do the backsubstitution, equation (2.3.7).
   sum=b(i)
   do j=i+1,n
    sum=sum-a(i,j)*b(j)
   end do
   b(i)=sum/a(i,i) !Store a component of the solution vector X.
  end do

 end subroutine lubksb
!-----------------------------------------------------------------!

!-----------------------------------------------------------------!
 SUBROUTINE svdcmp(a,m,n,mp,np,w,v)
  
  INTEGER, intent(in)    :: m,mp,n,np
  REAL(8), intent(inout) :: a(mp,np)
  REAL(8), intent(out)   :: v(np,np),w(np)
! USES pythag
!Given a matrix a(1:m,1:n), with physical dimensions mp by np, this routine computes its
!singular value decomposition, A=U W VT. The matrix U replaces a on output. The
!diagonal matrix of singular values W is output as a vector w(1:n). Thematrix V (not the
!transpose VT) is output as v(1:n,1:n).
  INTEGER, PARAMETER :: NMAX=500 !Maximum anticipated value of n.
  INTEGER :: i,its,j,jj,k,l,nm
  REAL(8) :: anorm,c,f,g,h,s,scale,x,y,z,rv1(NMAX)

  g=0.0D0; scale=0.0D0; anorm=0.0D0 !Householder reduction to bidiagonal form.
  do i=1,n
   l=i+1; rv1(i)=scale*g
   g=0.0D0; s=0.0D0; scale=0.0D0
   if (i.le.m) then
    do k=i,m
     scale=scale+abs(a(k,i))
    end do
    if(scale.ne.0.0)then
     do k=i,m
      a(k,i)=a(k,i)/scale
      s=s+a(k,i)*a(k,i)
     end do
     f=a(i,i)
     g=-sign(sqrt(s),f)
     h=f*g-s
     a(i,i)=f-g
     do j=l,n
      s=0.0D0
      do k=i,m
        s=s+a(k,i)*a(k,j)
      end do
      f=s/h
      do k=i,m
       a(k,j)=a(k,j)+f*a(k,i)
      end do
     end do
     do k=i,m
      a(k,i)=scale*a(k,i)
     end do
    end if
   end if
   w(i)=scale*g; g=0.0D0; s=0.0D0; scale=0.0D0
   if ((i.le.m).and.(i.ne.n)) then
    do k=l,n
     scale=scale+abs(a(i,k))
    end do
    if(scale.ne.0.0D0)then
     do k=l,n
      a(i,k)=a(i,k)/scale
      s=s+a(i,k)*a(i,k)
     end do
     f=a(i,l)
     g=-sign(sqrt(s),f)
     h=f*g-s
     a(i,l)=f-g
     do k=l,n
      rv1(k)=a(i,k)/h
     end do
     do j=l,m
      s=0.0D0
      do k=l,n
       s=s+a(j,k)*a(i,k)
      end do
      do k=l,n
       a(j,k)=a(j,k)+s*rv1(k)
      end do
     end do
     do k=l,n
      a(i,k)=scale*a(i,k)
     end do
    endif
   endif
   anorm=max(anorm,(abs(w(i))+abs(rv1(i))))
  end do

  do i=n,1,-1 !Accumulation of right-hand transformations.
   if(i.lt.n)then
    if(g.ne.0.0D0)then
     do j=l,n !Double division to avoid possible under?ow.
      v(j,i)=(a(i,j)/a(i,l))/g
     end do
     do j=l,n
      s=0.0D0
      do k=l,n
       s=s+a(i,k)*v(k,j)
      end do
      do k=l,n
       v(k,j)=v(k,j)+s*v(k,i)
      end do
     end do
    endif
    do j=l,n
     v(i,j)=0.0D0; v(j,i)=0.0D0
    end do
   endif
   v(i,i)=1.0D0
   g=rv1(i)
   l=i
  end do

  do i=min(m,n),1,-1 !Accumulation of left-hand transformations.
   l=i+1
   g=w(i)
   do j=l,n
    a(i,j)=0.0D0
   end do
   if(g.ne.0.0D0)then
    g=1.0D0/g
    do j=l,n
     s=0.0D0
     do k=l,m
      s=s+a(k,i)*a(k,j)
     end do
     f=(s/a(i,i))*g
     do k=i,m
      a(k,j)=a(k,j)+f*a(k,i)
     end do
    end do
    do j=i,m
     a(j,i)=a(j,i)*g
    end do
   else
    do j=i,m
     a(j,i)=0.0D0
    end do
   endif
   a(i,i)=a(i,i)+1.0D0
  end do

  do k=n,1,-1 !Diagonalization of the bidiagonal form: Loop over singular values, and over allowed iterations. 
   do its=1,30
    do l=k,1,-1 !Test for splitting.
     nm=l-1 !Note thatrv1(1) is always zero.
     if ((abs(rv1(l))+anorm).eq.anorm) goto 2
     if ((abs(w(nm))+anorm).eq.anorm) goto 1
    end do
1   c=0.0D0 !Cancellation ofrv1(l),ifl>1.
    s=1.0D0
    do i=l,k
     f=s*rv1(i)
     rv1(i)=c*rv1(i)
     if ((abs(f)+anorm).eq.anorm) goto 2
     g=w(i); h=pythag(f,g)
     w(i)=h; h=1.0D0/h
     c=(g*h); s=-(f*h)
     do j=1,m
      y=a(j,nm)
      z=a(j,i)
      a(j,nm)=(y*c)+(z*s)
      a(j,i)=-(y*s)+(z*c)
     end do
    end do
2   z=w(k)
    if(l.eq.k) then !Convergence.
     if(z.lt.0.0)then !Singular value is made nonnegative.
      w(k)=-z
      do j=1,n
       v(j,k)=-v(j,k)
      end do
     end if
     goto 3
    end if
    if (its .eq. 30) pause 'no convergence in svdcmp'
    x=w(l) !Shift from bottom 2-by-2 minor.
    nm=k-1; y=w(nm); g=rv1(nm)
    h=rv1(k); f=((y-z)*(y+z)+(g-h)*(g+h))/(2.0*h*y)
    g=pythag(f,1.0D0); f=((x-z)*(x+z)+h*((y/(f+sign(g,f)))-h))/x
    c=1.0D0; s=1.0D0 !Next QR transformation:
    do j=l,nm
     i=j+1; g=rv1(i); y=w(i); h=s*g; g=c*g
     z=pythag(f,h); rv1(j)=z; c=f/z; s=h/z
     f=(x*c)+(g*s); g=-(x*s)+(g*c); h=y*s; y=y*c
     do jj=1,n
      x=v(jj,j); z=v(jj,i)
      v(jj,j)=(x*c)+(z*s); v(jj,i)=-(x*s)+(z*c)
     end do
     z=pythag(f,h)
     w(j)=z !Rotation can be arbitrary ifz=0.
     if(z.ne.0.0D0)then
      z=1.0D0/z; c=f*z; s=h*z
     end if
     f=(c*g)+(s*y); x=-(s*g)+(c*y)
     do jj=1,m
      y=a(jj,j); z=a(jj,i)
      a(jj,j)=(y*c)+(z*s); a(jj,i)=-(y*s)+(z*c)
     end do
    end do
    rv1(l)=0.0D0; rv1(k)=f; w(k)=x
   end do
3  continue
  end do
END SUBROUTINE svdcmp
!-----------------------------------------------------------------!

!-----------------------------------------------------------------!
 FUNCTION pythag(a,b)
  REAL(8) :: a,b,pythag !Computes(a2+b2)1/2 without destructive under?ow or over?ow.
  REAL(8) :: absa,absb
  
  absa=dabs(a)
  absb=dabs(b)
  if(absa.gt.absb)then
   pythag=absa*sqrt(1.0D0+(absb/absa)**2)
  else
   if(absb.eq.0.0D0)then
    pythag=0.0D0
   else
    pythag=absb*sqrt(1.0D0+(absa/absb)**2)
   endif
  endif
 END FUNCTION pythag
!-----------------------------------------------------------------!

!-----------------------------------------------------------------!
 SUBROUTINE svbksb(u,w,v,m,n,mp,np,b,x)
  INTEGER, intent(in) :: m,mp,n,np
  REAL(8), intent(in) :: b(mp),u(mp,np),v(np,np),w(np)
  REAL(8), intent(out) :: x(np)
! Solves AX = B for a vector X, where A is specified by u,w,v as output from svdcmp
! m and n are the logical dimensions of a, and will be equal for square matrices. mp and np
! are the physical dimensions of a. b(1:m) is the input right-hand side. x(1:n) is 
! the output solution vector. No input quantities are destroyed, so the routine may be called 
! sequentially with different b.
  INTEGER, PARAMETER :: NMAX=500 ! Maximum anticipated value of n.
  INTEGER :: i,j,jj
  REAL(8) :: s,tmp(NMAX)

  do j=1,n !Calculate UTB.
   s=0.0D0
   if(w(j).ne.0.0D0) then !Nonzero result only ifwj is nonzero.
    do i=1,m
     s=s+u(i,j)*b(i)
    end do
    s=s/w(j) !This is the divide bywj.
   end if
   tmp(j)=s
  end do
  do j=1,n !Matrix multiply byV to get answer.
   s=0.0D0
   do jj=1,n
    s=s+v(j,jj)*tmp(jj)
   end do
   x(j)=s
  end do
 END SUBROUTINE svbksb
!-----------------------------------------------------------------!

!-----------------------------------------------------------------!
 SUBROUTINE svdfit(x,y,sig,ndata,ddata,a,ma,u,v,w,mp,np,chisq,funcs,par_aux)
  INTEGER, intent(in) :: ma,mp,ddata,ndata,np,par_aux
  REAL(8), intent(in) :: sig(ndata),x(ndata,ddata),y(ndata)
  REAL(8), intent(out) :: chisq,a(ma),u(mp,np),v(np,np),w(np)
  EXTERNAL funcs   ! USES svbksb,svdcmp

  INTEGER, PARAMETER :: NMAX=10000,MMAX=500 !Max expected n data and ma.
  REAL(8), PARAMETER :: TOL=1.0D-10 
  INTEGER :: i,j
  REAL(8) :: sum,thresh,tmp,wmax,afunc(MMAX),b(NMAX)

  do i=1,ndata !Accumulate coefficients of the fitting matrix
   call funcs(x(i,1:ddata),ddata,par_aux,afunc,MMAX,ma)
   tmp=1.0D0/sig(i)
   do j=1,ma
    u(i,j)=afunc(j)*tmp
   end do
   b(i)=y(i)*tmp
   end do
   call svdcmp(u,ndata,ma,mp,np,w,v) !Singular value decomposition.
   wmax=0.0D0 ! Edit the singular values, given TOL from the
              !parameter statement, between here ... 
   do j=1,ma
    if (w(j).gt.wmax) wmax=w(j)
   end do
   thresh=TOL*wmax
   do j=1,ma
    if(w(j).lt.thresh) w(j)=0.0D0
   end do !...and here.
   call svbksb(u,w,v,ndata,ma,mp,np,b,a)
   chisq=0.0D0 !Evaluate chi-square.
   do i=1,ndata
    call funcs(x(i,1:ddata),ddata,par_aux,afunc,MMAX,ma)
    sum=0.0D0
    do j=1,ma
     sum=sum+a(j)*afunc(j)
    end do
    chisq=chisq+((y(i)-sum)/sig(i))**2
   end do
 END SUBROUTINE svdfit
!-----------------------------------------------------------------!

!-----------------------------------------------------------------!
 SUBROUTINE svdfit_res(x,y,sig,ndata,ddata,a,ma,u,v,w,mp,np,chisq,funcs,par_aux,res)
  INTEGER, intent(in) :: ma,mp,ddata,ndata,np,par_aux
  REAL(8), intent(in) :: sig(ndata),x(ndata,ddata),y(ndata)
  REAL(8), intent(out) :: chisq,a(ma),u(mp,np),v(np,np),w(np),res(ndata)
  EXTERNAL funcs   ! USES svbksb,svdcmp

  INTEGER, PARAMETER :: NMAX=10000,MMAX=500 !Max expected n data and ma.
  REAL(8), PARAMETER :: TOL=1.0D-10 
  INTEGER :: i,j
  REAL(8) :: sum,thresh,tmp,wmax,afunc(MMAX),b(NMAX)

  do i=1,ndata !Accumulate coefficients of the fitting matrix
   call funcs(x(i,1:ddata),ddata,par_aux,afunc,MMAX,ma)
   tmp=1.0D0/sig(i)
   do j=1,ma
    u(i,j)=afunc(j)*tmp
   end do
   b(i)=y(i)*tmp
   end do
   call svdcmp(u,ndata,ma,mp,np,w,v) !Singular value decomposition.
   wmax=0.0D0 ! Edit the singular values, given TOL from the
              !parameter statement, between here ... 
   do j=1,ma
    if (w(j).gt.wmax) wmax=w(j)
   end do
   thresh=TOL*wmax
   do j=1,ma
    if(w(j).lt.thresh) w(j)=0.0D0
   end do !...and here.
   call svbksb(u,w,v,ndata,ma,mp,np,b,a)
   chisq=0.0D0 !Evaluate chi-square.
   do i=1,ndata
    call funcs(x(i,1:ddata),ddata,par_aux,afunc,MMAX,ma)
    sum=0.0D0
    do j=1,ma
     sum=sum+a(j)*afunc(j)
    end do
    res(i) = y(i)-sum
    chisq=chisq+((y(i)-sum)/sig(i))**2
   end do
 END SUBROUTINE svdfit_res
!-----------------------------------------------------------------!

!-----------------------------------------------------------------!
 SUBROUTINE svdvar(v,ma,np,w,cvm,ncvm)
  INTEGER, intent(in) :: ma,ncvm,np
  REAL(8), intent(in) :: v(np,np),w(np)
  REAL(8), intent(out) :: cvm(ncvm,ncvm) !To evaluate the covariance matrix cvm obtained by svdfit
  
  INTEGER,PARAMETER :: MMAX=500 
  INTEGER :: i,j,k
  REAL(8) :: sum,wti(MMAX)

  do i=1,ma
   wti(i)=0.0D0
   if (w(i).ne.0.0D0) wti(i)=1.0D0/(w(i)*w(i))
  end do
  do i=1,ma !Sum contributions to covariance matrix (15.4.20).
   do j=1,i
    sum=0.0D0
    do k=1,ma
     sum=sum+v(i,k)*v(j,k)*wti(k)
    end do
    cvm(i,j)=sum
    cvm(j,i)=sum
   end do
  enddo
 END SUBROUTINE svdvar
!-----------------------------------------------------------------!

!-----------------------------------------------------------------!
 SUBROUTINE fpoly1(x,ddata,par_aux,p,npm,np)
  INTEGER, intent(in) :: npm,np,ddata,par_aux
  REAL(8), intent(in) ::  x(ddata)
  REAL(8), intent(out) :: p(npm)   !Fitting routine 
  INTEGER :: j
  
  p(1)=1.0D0
  do j=2,np
   p(j)=p(j-1)*x(1)
  end do
 END SUBROUTINE fpoly1
!-----------------------------------------------------------------!

!-----------------------------------------------------------------!
 SUBROUTINE fpoly2(x,ddata,par_aux,p,npm,np)
  INTEGER, intent(in) :: npm,np,ddata,par_aux
  REAL(8), intent(in) ::  x(ddata)
  REAL(8), intent(out) :: p(npm)   !Fitting routine 
  INTEGER :: j
  
  p(1)=x(1)
  do j=2,np
   p(j)=x(j)
  end do
 END SUBROUTINE fpoly2
!-----------------------------------------------------------------!

!-----------------------------------------------------------------!
 FUNCTION factorial(x)
  integer,intent(in) :: x
  integer :: factorial
 
  integer :: i
  
  if (x .eq. 0) then 
   factorial = 1
  else if (x .lt. 0) then
   pause 'factorial of a negative number'
  else
   factorial = 1
   do i = 1, x
    factorial = factorial*i
   end do
  end if
 END FUNCTION factorial
!-----------------------------------------------------------------!

!****************************************************************!
!       Ïîäïðîãðàììà âû÷èñëÿåò çíà÷åíèÿ ñëàãàåìûõ ïîëèíîìà       !
!                  ñòåïåíè nu â òî÷êå  X                         !
!****************************************************************!
 subroutine polynomial(X,d,nu,Y,nY,L)
!----------------------------------------------------------------!

 integer, intent(in) :: d,nu,nY,L
 !d - ðàçìåðíîñòü àðãóìåíòà - âåêòîðà X      (in)
 !nu - ñòåïåíü ïîëèíîìà					     (in)
 !L - ðàçìåðíîñòü ðåçóëüòèðóþùåãî âåêòîðà Y  (in)
 real(8),intent(in)  :: X(d)
 real(8),intent(out) :: Y(nY)
 !X - âåêòîð-àðãóìåíò					     (in)
 !Y - âåêòîð ñî çíà÷åíèÿìè ñëàãàåìûõ ïîëèíîìà(out)
 
 integer :: i,k1,k2,previos,present,IND(nu)

 Y(1) = 1.0D0
 do k1 = 1, nu
  do i = 1, k1
   IND(i) = 1
  end do
  if (nu == 1) then
   previos = 1 
   present = d
  else
   previos = int(factorial(d+k1-1)/(factorial(d)*factorial(k1-1))) 
  !êîëè÷åñòâî ñëàãàåìûõ ñòåïåíè íå âûøå (k1-1)
   present = int(factorial(d+k1)/(factorial(d)*factorial(k1)))-previos
  !êîëè÷åñòâî ñëàãàåìûõ ñòåïåíè k1
  end if
  do k2 = 1, present
   Y(previos+k2) = 1
   do i = 1, k1
    Y(previos+k2) = Y(previos+k2)*X(IND(i))
   end do
   if (k2 < present) then 
    call re_order(k1)
   end if
  end do
 end do
!-----------------------------------------------------------------!

 contains
! Âñïîìîãàòåëüíàÿ ïðîöåäóðà äëÿ îïðåäåëåíèÿ ìíîæèòåëåé â ïîëèíîìå
 recursive subroutine re_order(order)
   
  integer :: order

   if (order == 1) then
    if (IND(1) < d) then
     IND(1) = IND(1)+1
    end if
   else if (order > 2) then
     if (IND(order) < d) then
      IND(order) = IND(order)+1 
     else if	(IND(order-1) < d) then
      IND(order-1) = IND(order-1)+1
      IND(order) = IND(order-1)
     else 
      call re_order(order-1)
      IND(order) = IND(order-1)
	 end if
    else if (order == 2) then
     if (IND(2) < d) then
      IND(2) = IND(2)+1 
     else if (IND(1) < d) then
     IND(1) = IND(1)+1
     IND(2) = IND(1)	    
    end if
   end if
 end subroutine re_order
!-----------------------------------------------------------------!

 end subroutine polynomial
!-----------------------------------------------------------------!

!-----------------------------------------------------------------!
 FUNCTION ran1(idum)
  INTEGER, intent (inout) :: idum
  REAL(4) :: ran1

  INTEGER, PARAMETER :: IA=16807,IM=2147483647,IQ=127773,IR=2836,NTAB=32,NDIV=1+(IM-1)/NTAB
  REAL(4), PARAMETER :: AM=1./IM, EPS=1.2e-7,RNMX=1.-EPS

  INTEGER :: j,k,iv(NTAB),iy
  SAVE iv,iy
  DATA iv/NTAB*0/,iy/0/
 
  if (idum.le.0 .or. iy.eq.0) then
   idum=max(-idum,1)
   do j=NTAB+8,1,-1
    k=idum/IQ
    idum=IA*(idum-k*IQ)-IR*k
    if (idum.lt.0) idum=idum+IM
    if (j.le.NTAB) iv(j)=idum
   end do
   iy=iv(1)
  endif
  k=idum/IQ
  idum=IA*(idum-k*IQ)-IR*k 
  if (idum.lt.0) idum=idum+IM
  j=1+iy/NDIV
  iy=iv(j)
  iv(j)=idum
  ran1=min(AM*iy,RNMX)
 END FUNCTION ran1
!-----------------------------------------------------------------!

!-----------------------------------------------------------------!
 FUNCTION gasdev(idum)
  INTEGER, intent(inout) :: idum
  REAL(4) :: gasdev
  
  INTEGER :: iset
  REAL(4) :: fac,gset,rsq,v1,v2,ran1
  SAVE iset,gset
  DATA iset/0/

  if (idum .lt. 0) iset=0 
  if (iset .eq. 0) then 
1  call random_number(v1); v1=2.0*v1-1.0 !v1=2.0*ran1(idum)-1.0 
   call random_number(v2); v2=2.0*v2-1.0 !v2=2.0*ran1(idum)-1.0
   rsq=v1**2+v2**2 
   if ((rsq .ge. 1.0) .or. (rsq .eq. 0.0)) goto 1 
   fac=sqrt(-2.*log(rsq)/rsq)
   gset=v1*fac
   gasdev=v2*fac
   iset=1 
  else 
   gasdev=gset 
   iset=0 
  endif
 END FUNCTION gasdev
!-----------------------------------------------------------------!

!-----------------------------------------------------------------!
 FUNCTION betai(a,b,x)
  REAL(8), intent(in) :: a,b,x !Returns the incomplete beta function Ix(a,b).
  REAL(8) :: betai
  
  REAL(8) :: bt !, betacf, gammln
  
  if (x.lt.0.D0 .or. x.gt.1.D0) pause 'bad argument x in betai'
  if (x.eq.0.D0 .or. x.eq.1.D0) then
   bt=0.0D0
  else
   bt=exp(gammln(a+b)-gammln(a)-gammln(b)+a*log(x)+b*log(1.-x))
  endif
  if(x.lt.(a+1.0D0)/(a+b+2.0D0)) then 
   betai=bt*betacf(a,b,x)/a
   return
  else
   betai=1.0D0-bt*betacf(b,a,1.0D0-x)/b
   return
  endif
 END FUNCTION betai
!-----------------------------------------------------------------!

!-----------------------------------------------------------------!
 FUNCTION betacf(a,b,x)
  REAL(8),intent(in) :: a,b,x
  REAL(8) :: betacf
  
  INTEGER, PARAMETER :: MAXIT=100
  REAL(8), PARAMETER :: EPS=3.0D-7,FPMIN=1.0D-30
  INTEGER :: m,m2
  REAL(8) :: aa,c,d,del,h,qab,qam,qap
  
  qab=a+b; qap=a+1.0D0; qam=a-1.0D0
  c=1.0D0; d=1.0D0-qab*x/qap
  if(abs(d) .lt. FPMIN) d=FPMIN
   d=1.0D0/d
   h=d
   do m=1,MAXIT
    m2=2*m
    aa=m*(b-m)*x/((qam+m2)*(a+m2))
    d=1.0D0+aa*d
    if(abs(d) .lt. FPMIN) d=FPMIN
    c=1.0D0+aa/c
    if(abs(c) .lt. FPMIN) c=FPMIN
    d=1.0D0/d
    h=h*d*c
    aa=-(a+m)*(qab+m)*x/((a+m2)*(qap+m2))
    
    d=1.0D0+aa*d
    if(abs(d).lt.FPMIN)d=FPMIN
    c=1.0D0+aa/c
    if(abs(c).lt.FPMIN)c=FPMIN
    d=1.0D0/d
    del=d*c
    h=h*del
    if(abs(del-1.0D0).lt.EPS) goto 1
   end do
  pause 'a or b too big, or MAXIT too small in betacf'
1 betacf=h
 END FUNCTION betacf
!-----------------------------------------------------------------!

!-----------------------------------------------------------------!
 FUNCTION gammln(xx)
  REAL(8), intent(in) :: xx
  REAL(8) :: gammln
  
  INTEGER :: j
  REAL(8) :: ser,stp,tmp,x,y,cof(6)
  SAVE cof,stp
  DATA cof,stp/76.18009172947146d0,-86.50532032941677d0,24.01409824083091d0,-1.231739572450155d0,.1208650973866179d-2,-.5395239384953d-5,2.5066282746310005d0/
  
  x=xx
  y=x
  tmp=x+5.5d0
  tmp=(x+0.5d0)*log(tmp)-tmp
  ser=1.000000000190015d0
  do j=1,6
   y=y+1.d0
   ser=ser+cof(j)/y
  end do
  gammln=tmp+log(stp*ser/x)
 END FUNCTION gammln
!-----------------------------------------------------------------!

!-----------------------------------------------------------------!
 SUBROUTINE CovAR0(A,np,na,G,C)
  integer, intent(in) :: na,np
  REAL(8), intent(in) :: A(np,np),G(np,np)
  REAL(8), intent(out) :: C(np,np)
  
  INTEGER :: i,j,i1,j1,indx(na*na)
  REAL(8) :: AA(na*na,na*na), BB(na*na), d
  
  AA = 0.0D0; BB = 0.0D0
  do i = 1, na
   do j = 1, na

    do i1 = 1, na
     do j1 = 1, na 

      if ((i1 == i) .and. (j1 == j)) then
       AA((i-1)*na+j,(i-1)*na+j) = 1.0D0 - A(i,i)*A(j,j) 
      else
       AA((i-1)*na+j,(i1-1)*na+j1) = - A(i,i1)*A(j,j1) 
      end if

     end do
    end do
    
    BB((i-1)*na+j) = G(i,j)
   end do
  end do  
  
  call ludcmp(AA,na*na,na*na,indx,d)
  call lubksb(AA,na*na,na*na,indx,BB)
 
  do i = 1, na
   do j = 1, na
    C(i,j) = BB((i-1)*na+j)
   end do
  end do  

 
 END SUBROUTINE CovAR0
!-----------------------------------------------------------------!

 end module numerical_subprograms
!*****************************************************************!
